# Supplementary material for: Effect of emotional factors on purchase intention in live streaming marketing of agricultural products: A moderated mediation model
Source: PLoS One. 2024 Apr 1;19(4):e0298388. doi: 10.1371/journal.pone.0298388 (PMC10984517; doi:10.1371/journal.pone.0298388)
Supplement: S3 File — (XLSX) [file pone.0298388.s003.xlsx]

## Sheet: 全部样本
序号	所用时间	1.您的性别： 1=男；2=女	2.您的年龄： 1=20岁及以下； 2=21~30岁； 3=31~40岁； 4=41~50岁 5=50岁及以上	3.您最近半年的常住地： 1=城市； 2=乡村	4.您的学历是： 1=初中及以下； 2=高中/中专； 3=本科/专科； 4=研究生	5.您的职业是： 1=学生； 2=党政机关/事业单位工作人员； 3=企业员工； 4=自由职业者； 5=全职妈妈/爸爸；6=退休人员； 7=其他	6.您每月的可支配收入是多少： 1=1000元及以下； 2=1000-4000元； 3=4000-7000元； 4=7000-10000元； 5=10000元以上	7.您是否观看过农产品电商直播： 1=是； 2=否（退出调查）	8.您最近两周内是否较为完整观看过农产品直播（观看时长不低于20分钟，主播完整介绍完某一款产品）： 1=是； 2=否（退出调查） -3=缺省	三农情怀1. 我认为悠久灿烂的中华农耕文化需要传承下去。 1=非常不同意； 2=不同意； 3=有点不同意， 4=没意见； 5=有点同意； 6=同意； 7=非常同意; -3=缺省	三农情怀2. 民以食为天。我认为发展好农业是安天下、稳民心的战略需要。	三农情怀3. 我认为让农民过上好日子是一件很重要、值得去做的事。	三农情怀4. 我有一个诗画田园的梦想。	互动性1. 该直播间对农产品的包装、食用方法等内容进行了详细和直观的展示。	互动性2. 该直播间的主播能够与消费者亲切交流，及时、耐心地解答消费者的疑问。	互动性3. 该直播间安排了丰富的互动活动（如点赞、参与截屏抽奖、抢红包等）。	互动性4. 在观看该直播间的农产品直播时，我可以与其他消费者分享交流农产品相关信息、讨论直播内容。	临场感1. 当我观看直播时，该直播间的直播场景（果园、农田、市场、加工厂等）我非常熟悉。	临场感2. 该直播间的直播场景让我有一种身临其境的感觉。	临场感3. 该直播间主播对上架农产品相关内容的讲解，画面感很强。	临场感4. 在观看该农产品直播时，我感觉直播中的农产品就在我眼前，触手可及一般。	信任1. 我相信该直播间上架农产品的相关信息真实可靠。	信任2. 我相信该直播间提供的产品和服务是有质量保证的。	信任3. 我相信我下单后收到的产品与直播间的描述一致。	信任4. 我相信从该直播间所购产品的品质与我的预期一致。	信任5. 我相信该直播间能够积极履行对消费者所作的承诺。	共鸣1. 在该直播间里听主播讲述农村生活和农业生产场景时，我感觉这些场景、这些人和事就发生在我身边。	共鸣2. 在该直播间里听主播讲述农村生活和农业生产场景时，我感觉自己就是其中一员。	共鸣3. 我觉得主播讲述的农产品背后的故事很有趣，我听得很投入、很感动。	共鸣4. 在该直播间观看农产品直播时，我就像在跟老朋友聊家常、聊收成。	购买意愿1. 在观看该农产品直播过程中，我第一时间就成功下单。	购买意愿2. 在观看该农产品直播时，我将上架产品加入了购物车，方便日后比较并购买。	购买意愿3. 我愿意第一时间把该直播链接转发给好友。	购买意愿4. 当主播或农户在直播间提到农产品滞销困境时，我愿意下单支持农户。
1	420	2	2	1	3	1	2	1	1	6	7	7	5	7	6	6	7	5	6	6	5	7	6	6	6	6	6	5	7	6	5	7	6	7
2	590	2	1	1	2	1	2	1	1	6	6	6	3	6	5	6	5	6	5	5	5	5	5	5	5	5	6	6	6	5	5	5	3	5
3	64	2	2	1	3	2	3	1	1	7	7	7	7	7	7	7	7	7	7	7	7	7	7	7	7	7	7	7	6	6	6	6	6	6
4	165	1	4	1	4	2	5	1	1	2	6	6	2	2	4	6	5	4	2	6	3	3	3	3	3	3	3	3	3	5	2	5	4	5
5	143	1	4	1	3	3	3	1	1	7	7	7	6	7	7	7	7	7	7	7	7	7	7	7	7	7	7	7	7	7	7	7	7	7
6	288	2	4	1	3	7	2	1	1	7	7	7	7	5	4	2	2	2	3	3	3	5	4	4	4	4	5	5	5	5	7	5	2	5
7	37	1	2	1	3	3	1	2	-3	-3	-3	-3	-3	-3	-3	-3	-3	-3	-3	-3	-3	-3	-3	-3	-3	-3	-3	-3	-3	-3	-3	-3	-3	-3
8	138	2	2	1	4	1	2	1	1	7	7	7	5	7	6	6	6	5	5	5	6	6	6	6	6	6	6	6	6	6	6	6	6	6
9	29	2	2	1	4	3	5	1	2	-3	-3	-3	-3	-3	-3	-3	-3	-3	-3	-3	-3	-3	-3	-3	-3	-3	-3	-3	-3	-3	-3	-3	-3	-3
10	61	2	3	1	4	2	5	1	2	-3	-3	-3	-3	-3	-3	-3	-3	-3	-3	-3	-3	-3	-3	-3	-3	-3	-3	-3	-3	-3	-3	-3	-3	-3
11	85	2	5	2	1	4	2	2	-3	-3	-3	-3	-3	-3	-3	-3	-3	-3	-3	-3	-3	-3	-3	-3	-3	-3	-3	-3	-3	-3	-3	-3	-3	-3
12	288	1	2	1	3	3	3	1	1	6	6	7	4	6	6	4	5	5	5	5	6	5	6	5	5	5	6	6	5	5	5	5	4	5
13	192	2	4	1	3	3	2	1	1	7	7	7	5	5	5	5	5	5	5	5	5	5	5	5	5	5	5	5	5	5	5	5	5	5
14	175	2	4	1	4	2	5	1	1	5	7	7	6	6	6	5	6	7	7	7	6	7	7	6	6	6	6	6	5	5	5	6	4	7
15	28	2	1	1	2	1	2	1	2	-3	-3	-3	-3	-3	-3	-3	-3	-3	-3	-3	-3	-3	-3	-3	-3	-3	-3	-3	-3	-3	-3	-3	-3	-3
16	33	2	2	2	2	1	1	1	2	-3	-3	-3	-3	-3	-3	-3	-3	-3	-3	-3	-3	-3	-3	-3	-3	-3	-3	-3	-3	-3	-3	-3	-3	-3
17	116	1	4	1	4	2	4	1	1	7	7	7	6	6	6	6	6	7	7	7	7	7	6	6	6	6	6	5	6	6	6	6	7	6
18	18	1	1	1	2	1	2	2	-3	-3	-3	-3	-3	-3	-3	-3	-3	-3	-3	-3	-3	-3	-3	-3	-3	-3	-3	-3	-3	-3	-3	-3	-3	-3
19	31	2	2	2	2	1	1	1	2	-3	-3	-3	-3	-3	-3	-3	-3	-3	-3	-3	-3	-3	-3	-3	-3	-3	-3	-3	-3	-3	-3	-3	-3	-3
20	168	2	3	1	2	3	3	1	1	7	7	7	7	7	7	7	7	7	7	5	5	7	7	5	5	7	7	7	7	7	7	7	7	7
21	21	1	2	1	2	1	1	2	-3	-3	-3	-3	-3	-3	-3	-3	-3	-3	-3	-3	-3	-3	-3	-3	-3	-3	-3	-3	-3	-3	-3	-3	-3	-3
22	27	2	1	2	2	1	1	1	2	-3	-3	-3	-3	-3	-3	-3	-3	-3	-3	-3	-3	-3	-3	-3	-3	-3	-3	-3	-3	-3	-3	-3	-3	-3
23	127	2	3	1	4	3	3	1	2	-3	-3	-3	-3	-3	-3	-3	-3	-3	-3	-3	-3	-3	-3	-3	-3	-3	-3	-3	-3	-3	-3	-3	-3	-3
24	195	2	2	2	3	1	2	1	1	7	7	7	6	6	6	6	4	3	3	5	4	6	6	6	5	6	4	4	4	2	4	5	4	6
25	192	1	4	1	4	4	5	1	1	7	7	7	4	6	6	6	5	6	5	6	5	4	4	4	4	4	5	5	4	4	4	4	3	5
26	117	1	2	1	3	1	1	1	1	6	6	6	4	5	6	5	5	6	5	5	5	6	6	6	6	6	6	6	6	6	6	6	4	5
27	179	2	4	1	4	3	4	1	1	7	6	5	3	5	6	5	5	3	3	2	2	6	6	6	6	6	3	3	2	2	4	3	5	5
28	71	2	3	1	2	3	2	1	2	-3	-3	-3	-3	-3	-3	-3	-3	-3	-3	-3	-3	-3	-3	-3	-3	-3	-3	-3	-3	-3	-3	-3	-3	-3
29	220	1	3	1	2	3	3	1	2	-3	-3	-3	-3	-3	-3	-3	-3	-3	-3	-3	-3	-3	-3	-3	-3	-3	-3	-3	-3	-3	-3	-3	-3	-3
30	121	2	1	1	2	1	2	1	1	7	7	7	7	7	7	7	2	7	2	4	4	4	4	1	1	3	1	1	7	2	2	7	2	4
31	50	1	1	1	2	1	2	2	-3	-3	-3	-3	-3	-3	-3	-3	-3	-3	-3	-3	-3	-3	-3	-3	-3	-3	-3	-3	-3	-3	-3	-3	-3	-3
32	119	2	2	1	3	1	2	1	1	7	7	7	7	6	4	6	3	3	4	7	5	7	7	4	7	4	7	4	7	7	7	6	3	7
33	45	1	1	1	2	1	2	1	1	5	3	4	4	5	4	3	5	4	4	5	5	5	5	5	5	5	5	5	5	5	5	5	5	5
34	53	2	2	1	2	1	1	1	2	-3	-3	-3	-3	-3	-3	-3	-3	-3	-3	-3	-3	-3	-3	-3	-3	-3	-3	-3	-3	-3	-3	-3	-3	-3
35	152	2	1	1	2	1	2	1	1	6	7	7	5	5	5	4	7	4	4	4	5	5	5	5	5	5	6	7	7	6	5	5	4	6
36	524	1	5	1	4	2	4	1	1	6	7	7	6	6	5	6	3	5	3	5	3	5	5	5	5	5	5	5	3	3	3	3	3	5
37	145	2	2	1	4	2	4	1	1	7	7	7	5	7	7	2	4	4	4	5	5	7	7	7	7	7	7	7	7	7	5	5	4	6
38	187	2	3	1	4	2	4	1	1	7	7	7	7	7	6	4	4	7	6	5	7	6	6	6	6	6	7	7	7	7	7	7	4	7
39	29	1	3	1	3	3	2	2	-3	-3	-3	-3	-3	-3	-3	-3	-3	-3	-3	-3	-3	-3	-3	-3	-3	-3	-3	-3	-3	-3	-3	-3	-3	-3
40	105	2	2	1	3	1	1	1	1	4	7	7	7	4	3	4	4	4	4	4	4	4	4	4	4	4	4	4	4	4	4	4	4	4
41	252	1	3	1	3	3	2	1	1	7	7	7	7	7	7	7	7	5	4	7	3	3	3	3	4	4	3	3	2	6	1	2	2	3
42	37	1	3	1	3	3	4	2	-3	-3	-3	-3	-3	-3	-3	-3	-3	-3	-3	-3	-3	-3	-3	-3	-3	-3	-3	-3	-3	-3	-3	-3	-3	-3
43	224	2	3	1	3	3	2	2	-3	-3	-3	-3	-3	-3	-3	-3	-3	-3	-3	-3	-3	-3	-3	-3	-3	-3	-3	-3	-3	-3	-3	-3	-3	-3
44	758	2	3	1	3	2	2	1	2	-3	-3	-3	-3	-3	-3	-3	-3	-3	-3	-3	-3	-3	-3	-3	-3	-3	-3	-3	-3	-3	-3	-3	-3	-3
45	49	2	1	1	2	1	2	1	2	-3	-3	-3	-3	-3	-3	-3	-3	-3	-3	-3	-3	-3	-3	-3	-3	-3	-3	-3	-3	-3	-3	-3	-3	-3
46	188	2	2	2	3	7	2	1	1	7	7	7	5	7	7	5	6	7	7	6	6	7	7	6	5	5	4	4	3	4	6	1	1	5
47	131	2	5	2	4	3	3	1	1	7	7	7	7	6	6	6	6	6	6	6	6	6	6	6	6	6	6	6	6	6	6	6	6	6
48	30	2	4	1	4	7	4	2	-3	-3	-3	-3	-3	-3	-3	-3	-3	-3	-3	-3	-3	-3	-3	-3	-3	-3	-3	-3	-3	-3	-3	-3	-3	-3
49	38	2	2	1	2	1	1	2	-3	-3	-3	-3	-3	-3	-3	-3	-3	-3	-3	-3	-3	-3	-3	-3	-3	-3	-3	-3	-3	-3	-3	-3	-3	-3
50	50	2	3	1	3	3	3	2	-3	-3	-3	-3	-3	-3	-3	-3	-3	-3	-3	-3	-3	-3	-3	-3	-3	-3	-3	-3	-3	-3	-3	-3	-3	-3
51	42	1	3	1	3	3	4	2	-3	-3	-3	-3	-3	-3	-3	-3	-3	-3	-3	-3	-3	-3	-3	-3	-3	-3	-3	-3	-3	-3	-3	-3	-3	-3
52	62	1	3	1	3	3	4	2	-3	-3	-3	-3	-3	-3	-3	-3	-3	-3	-3	-3	-3	-3	-3	-3	-3	-3	-3	-3	-3	-3	-3	-3	-3	-3
53	92	2	3	1	2	3	3	1	1	7	7	7	7	7	7	7	4	5	7	7	7	7	7	7	7	7	7	7	7	7	7	7	7	7
54	89	1	2	2	4	3	1	1	1	7	7	6	7	7	6	6	6	6	6	7	5	7	7	7	6	7	7	6	5	7	7	6	7	7
55	185	1	3	1	3	3	4	1	1	7	7	7	7	7	7	7	7	7	7	7	7	7	7	7	7	7	7	7	7	7	7	7	7	7
56	67	2	3	1	3	4	4	1	2	-3	-3	-3	-3	-3	-3	-3	-3	-3	-3	-3	-3	-3	-3	-3	-3	-3	-3	-3	-3	-3	-3	-3	-3	-3
57	50	1	2	2	2	1	2	1	2	-3	-3	-3	-3	-3	-3	-3	-3	-3	-3	-3	-3	-3	-3	-3	-3	-3	-3	-3	-3	-3	-3	-3	-3	-3
58	79	2	1	1	2	1	2	1	2	-3	-3	-3	-3	-3	-3	-3	-3	-3	-3	-3	-3	-3	-3	-3	-3	-3	-3	-3	-3	-3	-3	-3	-3	-3
59	75	2	1	2	2	1	1	1	2	-3	-3	-3	-3	-3	-3	-3	-3	-3	-3	-3	-3	-3	-3	-3	-3	-3	-3	-3	-3	-3	-3	-3	-3	-3
60	61	2	1	1	2	1	2	1	2	-3	-3	-3	-3	-3	-3	-3	-3	-3	-3	-3	-3	-3	-3	-3	-3	-3	-3	-3	-3	-3	-3	-3	-3	-3
61	234	2	1	1	2	1	2	1	1	4	7	7	2	5	6	6	3	2	2	3	2	4	5	4	5	5	4	4	6	5	3	4	5	6
62	28	1	2	2	2	1	1	2	-3	-3	-3	-3	-3	-3	-3	-3	-3	-3	-3	-3	-3	-3	-3	-3	-3	-3	-3	-3	-3	-3	-3	-3	-3	-3
63	181	2	1	2	2	1	2	1	1	6	6	7	5	6	6	5	5	4	6	4	6	6	5	6	6	6	6	6	6	6	6	5	3	5
64	38	2	2	2	2	1	2	1	2	-3	-3	-3	-3	-3	-3	-3	-3	-3	-3	-3	-3	-3	-3	-3	-3	-3	-3	-3	-3	-3	-3	-3	-3	-3
65	69	2	1	1	2	1	2	1	2	-3	-3	-3	-3	-3	-3	-3	-3	-3	-3	-3	-3	-3	-3	-3	-3	-3	-3	-3	-3	-3	-3	-3	-3	-3
66	133	2	1	1	2	1	2	1	2	-3	-3	-3	-3	-3	-3	-3	-3	-3	-3	-3	-3	-3	-3	-3	-3	-3	-3	-3	-3	-3	-3	-3	-3	-3
67	53	2	2	2	2	1	2	1	2	-3	-3	-3	-3	-3	-3	-3	-3	-3	-3	-3	-3	-3	-3	-3	-3	-3	-3	-3	-3	-3	-3	-3	-3	-3
68	121	2	1	1	2	1	2	1	1	7	7	7	7	6	6	6	6	6	6	6	6	6	6	6	6	6	6	6	6	6	6	6	6	6
69	41	2	1	2	2	1	2	1	2	-3	-3	-3	-3	-3	-3	-3	-3	-3	-3	-3	-3	-3	-3	-3	-3	-3	-3	-3	-3	-3	-3	-3	-3	-3
70	73	2	1	2	2	1	2	2	-3	-3	-3	-3	-3	-3	-3	-3	-3	-3	-3	-3	-3	-3	-3	-3	-3	-3	-3	-3	-3	-3	-3	-3	-3	-3
71	34	1	1	1	2	1	2	2	-3	-3	-3	-3	-3	-3	-3	-3	-3	-3	-3	-3	-3	-3	-3	-3	-3	-3	-3	-3	-3	-3	-3	-3	-3	-3
72	43	1	1	2	2	1	1	1	1	6	6	6	6	6	6	6	6	6	6	6	6	6	6	6	6	6	6	6	6	6	6	6	6	6
73	59	1	1	1	2	1	2	1	2	-3	-3	-3	-3	-3	-3	-3	-3	-3	-3	-3	-3	-3	-3	-3	-3	-3	-3	-3	-3	-3	-3	-3	-3	-3
74	76	2	1	2	2	1	1	1	2	-3	-3	-3	-3	-3	-3	-3	-3	-3	-3	-3	-3	-3	-3	-3	-3	-3	-3	-3	-3	-3	-3	-3	-3	-3
75	98	2	2	1	3	1	2	1	1	7	7	7	7	6	6	5	6	4	4	4	4	5	5	5	5	5	5	5	5	5	5	5	5	6
76	49	2	1	2	2	1	2	1	2	-3	-3	-3	-3	-3	-3	-3	-3	-3	-3	-3	-3	-3	-3	-3	-3	-3	-3	-3	-3	-3	-3	-3	-3	-3
77	56	2	2	1	2	1	2	2	-3	-3	-3	-3	-3	-3	-3	-3	-3	-3	-3	-3	-3	-3	-3	-3	-3	-3	-3	-3	-3	-3	-3	-3	-3	-3
78	34	2	2	1	2	1	2	1	2	-3	-3	-3	-3	-3	-3	-3	-3	-3	-3	-3	-3	-3	-3	-3	-3	-3	-3	-3	-3	-3	-3	-3	-3	-3
79	61	2	1	1	2	1	2	1	2	-3	-3	-3	-3	-3	-3	-3	-3	-3	-3	-3	-3	-3	-3	-3	-3	-3	-3	-3	-3	-3	-3	-3	-3	-3
80	64	1	2	2	3	1	2	1	1	7	7	7	7	6	5	6	7	6	7	6	5	5	6	6	7	7	6	7	5	6	7	7	7	6
81	40	1	2	2	2	1	2	2	-3	-3	-3	-3	-3	-3	-3	-3	-3	-3	-3	-3	-3	-3	-3	-3	-3	-3	-3	-3	-3	-3	-3	-3	-3	-3
82	47	2	2	2	2	1	2	1	2	-3	-3	-3	-3	-3	-3	-3	-3	-3	-3	-3	-3	-3	-3	-3	-3	-3	-3	-3	-3	-3	-3	-3	-3	-3
83	58	2	1	1	2	1	2	1	2	-3	-3	-3	-3	-3	-3	-3	-3	-3	-3	-3	-3	-3	-3	-3	-3	-3	-3	-3	-3	-3	-3	-3	-3	-3
84	149	2	2	2	3	1	2	1	1	7	7	7	6	2	6	5	5	4	5	5	3	5	4	5	5	5	5	3	5	4	3	6	3	6
85	35	1	1	2	2	1	2	1	2	-3	-3	-3	-3	-3	-3	-3	-3	-3	-3	-3	-3	-3	-3	-3	-3	-3	-3	-3	-3	-3	-3	-3	-3	-3
86	128	2	2	1	3	1	2	1	1	5	5	7	7	1	7	7	1	1	1	1	1	6	5	6	4	6	5	1	1	2	6	6	1	6
87	46	1	2	1	2	1	2	1	2	-3	-3	-3	-3	-3	-3	-3	-3	-3	-3	-3	-3	-3	-3	-3	-3	-3	-3	-3	-3	-3	-3	-3	-3	-3
88	22	2	1	1	2	1	2	2	-3	-3	-3	-3	-3	-3	-3	-3	-3	-3	-3	-3	-3	-3	-3	-3	-3	-3	-3	-3	-3	-3	-3	-3	-3	-3
89	21	2	2	1	2	1	2	2	-3	-3	-3	-3	-3	-3	-3	-3	-3	-3	-3	-3	-3	-3	-3	-3	-3	-3	-3	-3	-3	-3	-3	-3	-3	-3
90	57	1	4	1	3	2	3	2	-3	-3	-3	-3	-3	-3	-3	-3	-3	-3	-3	-3	-3	-3	-3	-3	-3	-3	-3	-3	-3	-3	-3	-3	-3	-3
91	49	1	3	2	3	4	3	2	-3	-3	-3	-3	-3	-3	-3	-3	-3	-3	-3	-3	-3	-3	-3	-3	-3	-3	-3	-3	-3	-3	-3	-3	-3	-3
92	49	1	2	1	2	1	1	1	2	-3	-3	-3	-3	-3	-3	-3	-3	-3	-3	-3	-3	-3	-3	-3	-3	-3	-3	-3	-3	-3	-3	-3	-3	-3
93	64	2	2	2	4	1	2	1	2	-3	-3	-3	-3	-3	-3	-3	-3	-3	-3	-3	-3	-3	-3	-3	-3	-3	-3	-3	-3	-3	-3	-3	-3	-3
94	29	1	2	1	3	3	3	2	-3	-3	-3	-3	-3	-3	-3	-3	-3	-3	-3	-3	-3	-3	-3	-3	-3	-3	-3	-3	-3	-3	-3	-3	-3	-3
95	29	1	2	1	2	1	2	1	2	-3	-3	-3	-3	-3	-3	-3	-3	-3	-3	-3	-3	-3	-3	-3	-3	-3	-3	-3	-3	-3	-3	-3	-3	-3
96	37	2	1	1	2	1	2	1	2	-3	-3	-3	-3	-3	-3	-3	-3	-3	-3	-3	-3	-3	-3	-3	-3	-3	-3	-3	-3	-3	-3	-3	-3	-3
97	44	1	3	2	2	4	3	2	-3	-3	-3	-3	-3	-3	-3	-3	-3	-3	-3	-3	-3	-3	-3	-3	-3	-3	-3	-3	-3	-3	-3	-3	-3	-3
98	380	2	3	2	3	3	2	1	1	7	7	7	3	5	6	5	5	3	3	4	3	4	3	3	3	4	4	4	4	4	5	4	5	5
99	413	2	5	2	1	5	1	1	1	1	2	3	4	1	2	3	4	5	6	7	1	1	2	3	4	5	6	7	1	1	2	3	4	5
100	95	2	2	2	3	1	2	1	1	5	5	5	4	4	4	5	4	4	3	4	3	4	4	4	3	4	4	4	4	4	3	4	2	5
101	30	2	5	1	4	7	5	2	-3	-3	-3	-3	-3	-3	-3	-3	-3	-3	-3	-3	-3	-3	-3	-3	-3	-3	-3	-3	-3	-3	-3	-3	-3	-3
102	104	2	3	1	4	2	3	1	2	-3	-3	-3	-3	-3	-3	-3	-3	-3	-3	-3	-3	-3	-3	-3	-3	-3	-3	-3	-3	-3	-3	-3	-3	-3
103	69	1	3	2	3	3	4	1	2	-3	-3	-3	-3	-3	-3	-3	-3	-3	-3	-3	-3	-3	-3	-3	-3	-3	-3	-3	-3	-3	-3	-3	-3	-3
104	79	1	4	1	3	3	5	2	-3	-3	-3	-3	-3	-3	-3	-3	-3	-3	-3	-3	-3	-3	-3	-3	-3	-3	-3	-3	-3	-3	-3	-3	-3	-3
105	47	2	2	1	2	1	2	1	2	-3	-3	-3	-3	-3	-3	-3	-3	-3	-3	-3	-3	-3	-3	-3	-3	-3	-3	-3	-3	-3	-3	-3	-3	-3
106	192	2	4	1	4	2	4	1	1	7	7	7	7	7	7	5	6	5	5	6	6	6	6	6	6	6	6	6	6	6	6	6	4	6
107	74	1	1	1	2	1	2	1	2	-3	-3	-3	-3	-3	-3	-3	-3	-3	-3	-3	-3	-3	-3	-3	-3	-3	-3	-3	-3	-3	-3	-3	-3	-3
108	162	2	1	1	2	1	2	1	1	5	4	6	4	5	5	6	1	4	1	3	1	2	2	2	2	2	1	1	2	1	4	2	1	1
109	87	1	5	1	2	4	3	1	2	-3	-3	-3	-3	-3	-3	-3	-3	-3	-3	-3	-3	-3	-3	-3	-3	-3	-3	-3	-3	-3	-3	-3	-3	-3
110	99	2	2	1	3	1	2	1	1	5	5	6	4	5	5	5	5	4	3	5	4	5	5	5	4	6	5	5	5	5	2	5	2	5
111	59	1	5	1	3	2	5	1	2	-3	-3	-3	-3	-3	-3	-3	-3	-3	-3	-3	-3	-3	-3	-3	-3	-3	-3	-3	-3	-3	-3	-3	-3	-3
112	97	1	2	1	3	1	2	1	1	6	6	6	3	4	4	2	3	4	6	4	2	3	4	3	3	6	4	4	6	6	3	5	2	7
113	56	2	3	2	3	5	2	2	-3	-3	-3	-3	-3	-3	-3	-3	-3	-3	-3	-3	-3	-3	-3	-3	-3	-3	-3	-3	-3	-3	-3	-3	-3	-3
114	139	2	2	2	3	4	2	1	1	7	7	7	5	7	7	7	4	6	3	4	4	6	5	4	5	6	4	5	4	4	3	7	2	7
115	119	1	2	2	3	1	2	1	1	7	7	7	5	5	5	5	5	4	3	4	5	5	6	4	5	6	4	5	5	3	2	4	2	3
116	283	2	4	1	2	4	2	1	1	4	7	7	6	7	5	5	5	1	1	1	7	6	5	5	5	5	7	7	7	7	7	4	4	7
117	184	2	4	2	2	4	3	1	1	7	7	7	7	7	6	7	7	6	7	7	7	7	7	6	7	7	7	6	7	7	7	7	7	7
118	31	1	1	1	2	1	1	1	2	-3	-3	-3	-3	-3	-3	-3	-3	-3	-3	-3	-3	-3	-3	-3	-3	-3	-3	-3	-3	-3	-3	-3	-3	-3
119	24	2	2	1	2	1	2	2	-3	-3	-3	-3	-3	-3	-3	-3	-3	-3	-3	-3	-3	-3	-3	-3	-3	-3	-3	-3	-3	-3	-3	-3	-3	-3
120	36	2	3	1	3	4	3	1	2	-3	-3	-3	-3	-3	-3	-3	-3	-3	-3	-3	-3	-3	-3	-3	-3	-3	-3	-3	-3	-3	-3	-3	-3	-3
121	220	2	2	1	3	3	3	1	1	7	7	7	7	6	7	5	6	6	6	7	7	6	6	7	6	5	5	5	4	5	7	7	6	7
122	80	1	5	2	3	7	5	1	2	-3	-3	-3	-3	-3	-3	-3	-3	-3	-3	-3	-3	-3	-3	-3	-3	-3	-3	-3	-3	-3	-3	-3	-3	-3
123	27	2	2	2	2	1	2	1	2	-3	-3	-3	-3	-3	-3	-3	-3	-3	-3	-3	-3	-3	-3	-3	-3	-3	-3	-3	-3	-3	-3	-3	-3	-3
124	191	2	2	1	3	1	2	1	1	6	7	7	5	5	6	6	4	5	6	5	6	5	6	5	5	6	5	6	7	5	3	5	7	6
125	48	1	2	2	2	1	2	1	2	-3	-3	-3	-3	-3	-3	-3	-3	-3	-3	-3	-3	-3	-3	-3	-3	-3	-3	-3	-3	-3	-3	-3	-3	-3
126	123	1	2	1	3	1	1	1	1	7	7	7	6	7	7	7	7	4	6	6	5	5	5	6	6	6	6	6	6	6	6	6	6	6
127	158	1	2	1	3	1	1	1	1	5	6	6	6	5	6	6	6	3	4	6	5	4	5	5	5	5	4	5	5	5	4	5	6	6
128	44	1	2	1	2	1	2	1	2	-3	-3	-3	-3	-3	-3	-3	-3	-3	-3	-3	-3	-3	-3	-3	-3	-3	-3	-3	-3	-3	-3	-3	-3	-3
129	172	1	2	1	3	1	2	1	1	7	7	7	4	7	7	7	7	4	7	7	4	7	7	7	7	7	5	5	4	4	7	4	4	7
130	45	2	2	2	2	1	1	1	2	-3	-3	-3	-3	-3	-3	-3	-3	-3	-3	-3	-3	-3	-3	-3	-3	-3	-3	-3	-3	-3	-3	-3	-3	-3
131	48	2	2	2	2	1	2	1	2	-3	-3	-3	-3	-3	-3	-3	-3	-3	-3	-3	-3	-3	-3	-3	-3	-3	-3	-3	-3	-3	-3	-3	-3	-3
132	17	2	1	2	2	1	2	2	-3	-3	-3	-3	-3	-3	-3	-3	-3	-3	-3	-3	-3	-3	-3	-3	-3	-3	-3	-3	-3	-3	-3	-3	-3	-3
133	63	1	1	1	2	1	2	1	2	-3	-3	-3	-3	-3	-3	-3	-3	-3	-3	-3	-3	-3	-3	-3	-3	-3	-3	-3	-3	-3	-3	-3	-3	-3
134	33	2	2	1	2	1	2	1	2	-3	-3	-3	-3	-3	-3	-3	-3	-3	-3	-3	-3	-3	-3	-3	-3	-3	-3	-3	-3	-3	-3	-3	-3	-3
135	138	2	1	1	2	1	2	1	1	7	6	6	5	6	4	4	4	4	3	3	3	4	3	3	3	3	4	3	3	3	2	2	2	3
136	94	2	1	1	2	1	2	1	1	7	7	7	5	7	7	7	7	7	7	7	7	7	7	7	7	7	6	6	7	6	7	6	6	6
137	51	1	2	1	2	1	2	1	2	-3	-3	-3	-3	-3	-3	-3	-3	-3	-3	-3	-3	-3	-3	-3	-3	-3	-3	-3	-3	-3	-3	-3	-3	-3
138	30	1	2	1	3	3	3	2	-3	-3	-3	-3	-3	-3	-3	-3	-3	-3	-3	-3	-3	-3	-3	-3	-3	-3	-3	-3	-3	-3	-3	-3	-3	-3
139	17	1	2	1	3	3	3	2	-3	-3	-3	-3	-3	-3	-3	-3	-3	-3	-3	-3	-3	-3	-3	-3	-3	-3	-3	-3	-3	-3	-3	-3	-3	-3
140	22	1	2	1	3	3	3	2	-3	-3	-3	-3	-3	-3	-3	-3	-3	-3	-3	-3	-3	-3	-3	-3	-3	-3	-3	-3	-3	-3	-3	-3	-3	-3
141	50	2	2	1	2	1	2	2	-3	-3	-3	-3	-3	-3	-3	-3	-3	-3	-3	-3	-3	-3	-3	-3	-3	-3	-3	-3	-3	-3	-3	-3	-3	-3
142	77	1	2	2	2	3	2	1	2	-3	-3	-3	-3	-3	-3	-3	-3	-3	-3	-3	-3	-3	-3	-3	-3	-3	-3	-3	-3	-3	-3	-3	-3	-3
143	42	2	2	2	2	1	1	2	-3	-3	-3	-3	-3	-3	-3	-3	-3	-3	-3	-3	-3	-3	-3	-3	-3	-3	-3	-3	-3	-3	-3	-3	-3	-3
144	41	1	2	2	2	1	2	1	2	-3	-3	-3	-3	-3	-3	-3	-3	-3	-3	-3	-3	-3	-3	-3	-3	-3	-3	-3	-3	-3	-3	-3	-3	-3
145	32	2	2	1	3	2	3	2	-3	-3	-3	-3	-3	-3	-3	-3	-3	-3	-3	-3	-3	-3	-3	-3	-3	-3	-3	-3	-3	-3	-3	-3	-3	-3
146	54	2	2	1	3	3	3	2	-3	-3	-3	-3	-3	-3	-3	-3	-3	-3	-3	-3	-3	-3	-3	-3	-3	-3	-3	-3	-3	-3	-3	-3	-3	-3
147	84	2	4	1	4	2	4	1	2	-3	-3	-3	-3	-3	-3	-3	-3	-3	-3	-3	-3	-3	-3	-3	-3	-3	-3	-3	-3	-3	-3	-3	-3	-3
148	49	2	2	1	2	1	2	1	2	-3	-3	-3	-3	-3	-3	-3	-3	-3	-3	-3	-3	-3	-3	-3	-3	-3	-3	-3	-3	-3	-3	-3	-3	-3
149	80	1	2	1	3	1	2	1	1	7	7	7	7	4	7	7	4	4	4	4	4	5	4	6	5	4	5	3	5	4	5	4	4	5
150	179	2	2	1	3	1	2	1	1	6	6	6	4	6	6	6	4	5	5	5	5	6	6	5	5	6	6	4	5	5	4	5	5	6
151	37	1	3	1	4	3	5	2	-3	-3	-3	-3	-3	-3	-3	-3	-3	-3	-3	-3	-3	-3	-3	-3	-3	-3	-3	-3	-3	-3	-3	-3	-3	-3
152	70	2	4	1	1	4	2	1	2	-3	-3	-3	-3	-3	-3	-3	-3	-3	-3	-3	-3	-3	-3	-3	-3	-3	-3	-3	-3	-3	-3	-3	-3	-3
153	673	2	4	1	4	2	4	1	1	7	7	7	7	7	7	7	7	7	7	7	6	7	6	6	6	6	7	6	6	6	6	6	6	6
154	50	2	3	1	3	5	3	1	2	-3	-3	-3	-3	-3	-3	-3	-3	-3	-3	-3	-3	-3	-3	-3	-3	-3	-3	-3	-3	-3	-3	-3	-3	-3
155	202	1	5	1	2	6	2	1	1	3	3	3	3	3	3	3	3	3	3	3	3	3	3	3	3	3	3	3	3	3	3	3	3	3
156	92	2	3	1	4	2	5	1	1	1	1	1	1	2	2	2	2	2	2	2	2	2	3	2	2	2	3	2	3	2	3	3	2	2
157	436	2	3	1	3	4	3	1	1	7	7	7	7	6	6	3	3	6	6	6	6	6	6	6	6	6	6	6	6	6	6	6	3	6
158	100	2	1	1	2	1	1	1	2	-3	-3	-3	-3	-3	-3	-3	-3	-3	-3	-3	-3	-3	-3	-3	-3	-3	-3	-3	-3	-3	-3	-3	-3	-3
159	340	1	4	1	1	4	3	1	1	6	7	7	6	7	4	7	4	4	4	4	4	4	4	4	4	4	4	4	7	7	7	7	7	7
160	36	2	1	1	2	1	1	2	-3	-3	-3	-3	-3	-3	-3	-3	-3	-3	-3	-3	-3	-3	-3	-3	-3	-3	-3	-3	-3	-3	-3	-3	-3	-3
161	103	2	1	1	2	1	2	1	2	-3	-3	-3	-3	-3	-3	-3	-3	-3	-3	-3	-3	-3	-3	-3	-3	-3	-3	-3	-3	-3	-3	-3	-3	-3
162	59	1	2	1	3	1	2	1	1	5	5	5	5	5	5	4	4	4	4	4	4	4	4	4	4	2	2	2	2	2	2	3	3	3
163	232	2	1	1	2	1	2	1	1	7	7	7	5	7	7	7	7	7	7	7	7	6	6	5	6	5	7	7	7	5	5	7	7	7
164	134	2	1	1	2	1	1	1	1	7	7	6	7	7	7	7	7	5	4	7	7	6	6	6	6	6	6	6	6	6	6	6	6	6
165	76	1	3	1	4	2	3	1	2	-3	-3	-3	-3	-3	-3	-3	-3	-3	-3	-3	-3	-3	-3	-3	-3	-3	-3	-3	-3	-3	-3	-3	-3	-3
166	32	1	2	2	4	2	2	1	2	-3	-3	-3	-3	-3	-3	-3	-3	-3	-3	-3	-3	-3	-3	-3	-3	-3	-3	-3	-3	-3	-3	-3	-3	-3
167	424	2	4	2	1	7	1	1	1	1	7	1	1	7	5	3	4	5	7	6	3	1	1	3	3	1	5	2	5	5	3	2	1	7
168	34	2	2	1	2	1	2	2	-3	-3	-3	-3	-3	-3	-3	-3	-3	-3	-3	-3	-3	-3	-3	-3	-3	-3	-3	-3	-3	-3	-3	-3	-3	-3
169	209	2	4	1	4	2	2	1	1	3	7	7	1	4	7	1	4	1	4	7	5	7	7	4	4	1	3	3	5	4	1	7	4	5
170	28	1	2	1	2	1	2	2	-3	-3	-3	-3	-3	-3	-3	-3	-3	-3	-3	-3	-3	-3	-3	-3	-3	-3	-3	-3	-3	-3	-3	-3	-3	-3
171	34	2	1	1	2	1	1	2	-3	-3	-3	-3	-3	-3	-3	-3	-3	-3	-3	-3	-3	-3	-3	-3	-3	-3	-3	-3	-3	-3	-3	-3	-3	-3
172	63	2	1	1	2	1	2	1	2	-3	-3	-3	-3	-3	-3	-3	-3	-3	-3	-3	-3	-3	-3	-3	-3	-3	-3	-3	-3	-3	-3	-3	-3	-3
173	26	1	2	2	2	1	1	1	2	-3	-3	-3	-3	-3	-3	-3	-3	-3	-3	-3	-3	-3	-3	-3	-3	-3	-3	-3	-3	-3	-3	-3	-3	-3
174	80	2	1	1	2	1	1	1	2	-3	-3	-3	-3	-3	-3	-3	-3	-3	-3	-3	-3	-3	-3	-3	-3	-3	-3	-3	-3	-3	-3	-3	-3	-3
175	248	2	1	1	2	1	2	1	1	7	7	7	7	6	6	6	6	6	6	6	5	5	5	5	5	5	6	6	6	5	4	4	5	5
176	148	1	2	2	3	1	1	1	1	7	7	7	7	7	7	7	7	7	7	7	7	7	7	7	7	7	7	7	7	7	4	4	3	7
177	30	2	2	1	2	1	2	2	-3	-3	-3	-3	-3	-3	-3	-3	-3	-3	-3	-3	-3	-3	-3	-3	-3	-3	-3	-3	-3	-3	-3	-3	-3	-3
178	103	2	3	1	4	4	3	1	2	-3	-3	-3	-3	-3	-3	-3	-3	-3	-3	-3	-3	-3	-3	-3	-3	-3	-3	-3	-3	-3	-3	-3	-3	-3
179	45	2	1	1	2	1	2	2	-3	-3	-3	-3	-3	-3	-3	-3	-3	-3	-3	-3	-3	-3	-3	-3	-3	-3	-3	-3	-3	-3	-3	-3	-3	-3
180	192	2	4	1	3	2	3	1	1	6	7	7	6	6	6	6	6	6	6	6	6	6	6	6	6	6	6	5	6	6	5	6	6	6
181	94	1	3	1	4	2	4	1	2	-3	-3	-3	-3	-3	-3	-3	-3	-3	-3	-3	-3	-3	-3	-3	-3	-3	-3	-3	-3	-3	-3	-3	-3	-3
182	156	2	1	1	2	1	1	1	1	7	7	7	7	7	7	7	7	7	7	7	7	7	7	7	7	7	7	7	7	7	7	7	7	7
183	67	2	3	2	3	7	3	1	2	-3	-3	-3	-3	-3	-3	-3	-3	-3	-3	-3	-3	-3	-3	-3	-3	-3	-3	-3	-3	-3	-3	-3	-3	-3
184	119	2	4	1	4	2	4	1	2	-3	-3	-3	-3	-3	-3	-3	-3	-3	-3	-3	-3	-3	-3	-3	-3	-3	-3	-3	-3	-3	-3	-3	-3	-3
185	302	2	3	1	2	7	2	1	1	4	6	6	6	4	4	4	4	6	4	4	6	6	6	6	6	6	6	6	6	4	6	6	6	6
186	111	2	3	1	4	2	3	1	1	7	7	7	7	6	6	6	6	6	6	6	6	6	6	6	6	6	6	6	6	6	6	6	6	6
187	99	2	4	1	4	2	4	1	2	-3	-3	-3	-3	-3	-3	-3	-3	-3	-3	-3	-3	-3	-3	-3	-3	-3	-3	-3	-3	-3	-3	-3	-3	-3
188	347	1	5	1	3	2	4	1	1	7	7	7	5	7	6	6	6	7	7	6	6	7	6	6	6	6	6	7	6	6	6	6	5	6
189	35	1	2	1	2	1	2	1	2	-3	-3	-3	-3	-3	-3	-3	-3	-3	-3	-3	-3	-3	-3	-3	-3	-3	-3	-3	-3	-3	-3	-3	-3	-3
190	60	1	4	1	4	2	4	2	-3	-3	-3	-3	-3	-3	-3	-3	-3	-3	-3	-3	-3	-3	-3	-3	-3	-3	-3	-3	-3	-3	-3	-3	-3	-3
191	60	1	5	1	3	2	4	1	2	-3	-3	-3	-3	-3	-3	-3	-3	-3	-3	-3	-3	-3	-3	-3	-3	-3	-3	-3	-3	-3	-3	-3	-3	-3
192	70	2	5	1	4	2	4	1	2	-3	-3	-3	-3	-3	-3	-3	-3	-3	-3	-3	-3	-3	-3	-3	-3	-3	-3	-3	-3	-3	-3	-3	-3	-3
193	300	2	4	1	4	2	4	1	1	7	7	7	7	5	7	5	6	4	4	7	5	4	5	5	4	6	5	5	3	3	2	4	3	6
194	53	2	3	2	3	3	3	1	2	-3	-3	-3	-3	-3	-3	-3	-3	-3	-3	-3	-3	-3	-3	-3	-3	-3	-3	-3	-3	-3	-3	-3	-3	-3
195	907	2	3	1	4	2	3	1	1	7	7	7	7	7	6	7	6	5	6	6	6	6	5	5	5	5	6	6	6	6	4	6	4	5
196	39	2	4	1	4	7	4	2	-3	-3	-3	-3	-3	-3	-3	-3	-3	-3	-3	-3	-3	-3	-3	-3	-3	-3	-3	-3	-3	-3	-3	-3	-3	-3
197	163	2	2	1	3	1	2	1	1	5	6	7	4	5	5	4	4	5	5	5	4	4	4	4	4	5	5	4	4	4	3	4	5	4
198	108	1	4	2	3	3	4	1	1	1	1	1	1	1	1	1	1	1	1	1	1	1	1	1	1	1	1	1	1	1	1	1	1	1
199	215	1	5	1	4	6	5	1	1	1	1	1	1	7	1	1	7	5	7	5	7	7	7	2	1	2	5	7	4	4	7	1	7	7
200	56	2	2	1	2	1	2	1	2	-3	-3	-3	-3	-3	-3	-3	-3	-3	-3	-3	-3	-3	-3	-3	-3	-3	-3	-3	-3	-3	-3	-3	-3	-3
201	31	1	1	2	2	1	2	1	2	-3	-3	-3	-3	-3	-3	-3	-3	-3	-3	-3	-3	-3	-3	-3	-3	-3	-3	-3	-3	-3	-3	-3	-3	-3
202	74	1	2	1	3	1	2	1	1	7	7	7	4	7	7	7	7	7	7	7	7	7	7	6	6	6	6	5	6	6	6	6	7	7
203	33	1	1	1	2	1	1	2	-3	-3	-3	-3	-3	-3	-3	-3	-3	-3	-3	-3	-3	-3	-3	-3	-3	-3	-3	-3	-3	-3	-3	-3	-3	-3
204	142	2	2	2	3	7	2	1	1	6	7	5	4	5	6	6	5	5	6	5	3	3	4	4	3	3	5	4	6	5	2	6	3	4
205	39	2	2	1	3	3	2	2	-3	-3	-3	-3	-3	-3	-3	-3	-3	-3	-3	-3	-3	-3	-3	-3	-3	-3	-3	-3	-3	-3	-3	-3	-3	-3
206	55	2	2	1	2	1	2	1	2	-3	-3	-3	-3	-3	-3	-3	-3	-3	-3	-3	-3	-3	-3	-3	-3	-3	-3	-3	-3	-3	-3	-3	-3	-3
207	114	1	4	1	4	2	4	1	1	7	7	7	7	7	7	7	7	7	7	7	7	7	7	7	7	6	5	6	6	6	6	6	7	6
208	201	2	1	2	2	1	2	1	1	6	7	7	5	6	6	5	6	5	5	4	4	5	5	5	5	6	6	6	6	5	6	6	7	6
209	125	2	2	1	3	1	2	1	1	6	7	6	7	6	7	6	5	6	7	6	6	6	6	6	7	7	6	7	7	6	7	6	6	6
210	36	2	3	1	4	2	3	2	-3	-3	-3	-3	-3	-3	-3	-3	-3	-3	-3	-3	-3	-3	-3	-3	-3	-3	-3	-3	-3	-3	-3	-3	-3	-3
211	127	1	4	1	4	2	5	1	1	7	7	7	7	7	7	7	7	7	7	7	7	7	7	7	7	7	7	7	7	7	7	4	6	6
212	111	2	4	1	4	2	5	2	-3	-3	-3	-3	-3	-3	-3	-3	-3	-3	-3	-3	-3	-3	-3	-3	-3	-3	-3	-3	-3	-3	-3	-3	-3	-3
213	105	2	4	1	4	2	4	1	2	-3	-3	-3	-3	-3	-3	-3	-3	-3	-3	-3	-3	-3	-3	-3	-3	-3	-3	-3	-3	-3	-3	-3	-3	-3
214	179	2	3	2	3	2	3	1	1	7	7	7	5	6	6	5	5	6	5	5	5	5	6	6	6	6	5	5	3	5	6	5	2	6
215	83	1	3	1	3	4	3	1	1	7	7	6	2	6	7	3	7	7	4	5	7	7	6	7	5	7	6	6	6	4	7	6	5	5
216	135	1	3	1	4	3	4	1	1	7	7	7	7	5	5	4	4	6	5	6	6	5	5	5	5	5	6	6	6	5	4	5	4	7
217	196	1	3	1	3	3	5	1	1	7	7	7	5	5	7	5	5	6	4	6	5	3	3	3	3	3	3	3	3	3	3	3	3	3
218	73	1	2	1	4	1	2	2	-3	-3	-3	-3	-3	-3	-3	-3	-3	-3	-3	-3	-3	-3	-3	-3	-3	-3	-3	-3	-3	-3	-3	-3	-3	-3
219	16	1	3	2	2	2	3	2	-3	-3	-3	-3	-3	-3	-3	-3	-3	-3	-3	-3	-3	-3	-3	-3	-3	-3	-3	-3	-3	-3	-3	-3	-3	-3
220	33	2	2	1	3	3	2	2	-3	-3	-3	-3	-3	-3	-3	-3	-3	-3	-3	-3	-3	-3	-3	-3	-3	-3	-3	-3	-3	-3	-3	-3	-3	-3
221	54	1	2	1	4	3	2	1	2	-3	-3	-3	-3	-3	-3	-3	-3	-3	-3	-3	-3	-3	-3	-3	-3	-3	-3	-3	-3	-3	-3	-3	-3	-3
222	72	2	1	1	2	1	2	2	-3	-3	-3	-3	-3	-3	-3	-3	-3	-3	-3	-3	-3	-3	-3	-3	-3	-3	-3	-3	-3	-3	-3	-3	-3	-3
223	88	1	3	2	3	3	4	1	2	-3	-3	-3	-3	-3	-3	-3	-3	-3	-3	-3	-3	-3	-3	-3	-3	-3	-3	-3	-3	-3	-3	-3	-3	-3
224	164	2	3	1	3	3	4	1	1	7	7	7	1	7	7	5	4	5	4	5	3	4	5	5	5	5	5	5	5	5	5	5	5	5
225	152	2	2	1	4	1	2	1	1	7	7	7	2	6	7	5	7	4	5	5	4	4	4	6	6	6	4	4	4	4	2	7	4	7
226	328	2	2	1	4	2	5	1	1	1	2	3	4	5	6	7	6	5	4	3	2	1	2	3	4	5	6	7	6	5	4	3	2	1
227	172	2	4	1	1	3	3	1	2	-3	-3	-3	-3	-3	-3	-3	-3	-3	-3	-3	-3	-3	-3	-3	-3	-3	-3	-3	-3	-3	-3	-3	-3	-3
228	249	2	4	2	3	3	2	1	1	7	7	7	2	7	2	1	2	3	6	3	3	2	3	3	3	3	6	2	2	3	2	4	1	4
229	40	1	3	1	3	3	5	1	2	-3	-3	-3	-3	-3	-3	-3	-3	-3	-3	-3	-3	-3	-3	-3	-3	-3	-3	-3	-3	-3	-3	-3	-3	-3
230	56	2	3	1	3	3	5	1	2	-3	-3	-3	-3	-3	-3	-3	-3	-3	-3	-3	-3	-3	-3	-3	-3	-3	-3	-3	-3	-3	-3	-3	-3	-3
231	99	1	2	1	3	3	5	2	-3	-3	-3	-3	-3	-3	-3	-3	-3	-3	-3	-3	-3	-3	-3	-3	-3	-3	-3	-3	-3	-3	-3	-3	-3	-3
232	104	2	2	2	4	1	1	1	2	-3	-3	-3	-3	-3	-3	-3	-3	-3	-3	-3	-3	-3	-3	-3	-3	-3	-3	-3	-3	-3	-3	-3	-3	-3
233	37	1	1	1	2	1	1	1	2	-3	-3	-3	-3	-3	-3	-3	-3	-3	-3	-3	-3	-3	-3	-3	-3	-3	-3	-3	-3	-3	-3	-3	-3	-3
234	74	1	2	1	3	3	2	2	-3	-3	-3	-3	-3	-3	-3	-3	-3	-3	-3	-3	-3	-3	-3	-3	-3	-3	-3	-3	-3	-3	-3	-3	-3	-3
235	24	1	1	1	2	1	2	1	2	-3	-3	-3	-3	-3	-3	-3	-3	-3	-3	-3	-3	-3	-3	-3	-3	-3	-3	-3	-3	-3	-3	-3	-3	-3
236	160	2	2	1	3	3	3	1	1	7	7	7	7	6	7	7	7	7	7	7	7	7	7	7	7	7	4	4	5	4	6	6	5	7
237	95	1	3	1	2	3	4	1	1	7	5	7	4	4	4	5	6	2	5	5	6	4	6	4	6	4	5	6	4	6	5	6	6	5
238	117	1	3	1	3	4	5	1	1	7	7	7	7	6	7	6	6	7	6	7	7	7	7	7	7	7	7	7	7	7	7	7	7	7
239	21	1	2	1	4	2	5	2	-3	-3	-3	-3	-3	-3	-3	-3	-3	-3	-3	-3	-3	-3	-3	-3	-3	-3	-3	-3	-3	-3	-3	-3	-3	-3
240	27	1	2	1	2	1	2	2	-3	-3	-3	-3	-3	-3	-3	-3	-3	-3	-3	-3	-3	-3	-3	-3	-3	-3	-3	-3	-3	-3	-3	-3	-3	-3
241	454	2	4	2	1	4	1	1	1	6	7	7	7	6	5	5	5	5	4	4	3	5	6	4	4	5	5	4	4	4	4	4	4	5
242	21	2	2	1	4	2	2	2	-3	-3	-3	-3	-3	-3	-3	-3	-3	-3	-3	-3	-3	-3	-3	-3	-3	-3	-3	-3	-3	-3	-3	-3	-3	-3
243	302	1	2	1	3	3	5	1	1	7	7	7	7	7	7	7	2	4	4	7	1	1	1	2	2	3	3	1	1	1	1	4	1	4
244	28	1	3	1	4	2	3	2	-3	-3	-3	-3	-3	-3	-3	-3	-3	-3	-3	-3	-3	-3	-3	-3	-3	-3	-3	-3	-3	-3	-3	-3	-3	-3
245	176	1	5	1	1	7	3	1	1	7	7	7	7	7	7	7	7	7	7	7	7	7	7	7	7	7	7	7	7	7	7	7	7	7
246	65	2	1	1	4	3	5	1	1	7	7	7	7	7	7	7	7	7	7	7	7	7	7	7	7	7	7	7	7	7	7	7	5	5
247	27	2	2	1	2	1	2	2	-3	-3	-3	-3	-3	-3	-3	-3	-3	-3	-3	-3	-3	-3	-3	-3	-3	-3	-3	-3	-3	-3	-3	-3	-3	-3
248	71	1	3	1	3	3	2	1	2	-3	-3	-3	-3	-3	-3	-3	-3	-3	-3	-3	-3	-3	-3	-3	-3	-3	-3	-3	-3	-3	-3	-3	-3	-3
249	41	1	4	1	3	3	2	2	-3	-3	-3	-3	-3	-3	-3	-3	-3	-3	-3	-3	-3	-3	-3	-3	-3	-3	-3	-3	-3	-3	-3	-3	-3	-3
250	51	1	3	1	3	3	5	1	2	-3	-3	-3	-3	-3	-3	-3	-3	-3	-3	-3	-3	-3	-3	-3	-3	-3	-3	-3	-3	-3	-3	-3	-3	-3
251	87	1	3	1	3	3	4	2	-3	-3	-3	-3	-3	-3	-3	-3	-3	-3	-3	-3	-3	-3	-3	-3	-3	-3	-3	-3	-3	-3	-3	-3	-3	-3
252	45	1	3	1	3	3	2	2	-3	-3	-3	-3	-3	-3	-3	-3	-3	-3	-3	-3	-3	-3	-3	-3	-3	-3	-3	-3	-3	-3	-3	-3	-3	-3
253	35	2	2	1	2	1	2	1	2	-3	-3	-3	-3	-3	-3	-3	-3	-3	-3	-3	-3	-3	-3	-3	-3	-3	-3	-3	-3	-3	-3	-3	-3	-3
254	71	1	3	2	3	3	3	2	-3	-3	-3	-3	-3	-3	-3	-3	-3	-3	-3	-3	-3	-3	-3	-3	-3	-3	-3	-3	-3	-3	-3	-3	-3	-3
255	190	2	5	2	1	7	2	1	2	-3	-3	-3	-3	-3	-3	-3	-3	-3	-3	-3	-3	-3	-3	-3	-3	-3	-3	-3	-3	-3	-3	-3	-3	-3
256	151	1	2	1	3	7	5	1	1	7	7	7	7	6	5	5	5	6	5	5	5	5	5	5	5	4	4	4	3	3	3	5	1	5
257	67	1	4	2	4	6	5	1	1	4	5	6	6	7	7	7	7	7	7	7	7	7	7	7	7	7	7	7	7	7	7	7	7	7
258	57	2	4	1	2	7	3	1	2	-3	-3	-3	-3	-3	-3	-3	-3	-3	-3	-3	-3	-3	-3	-3	-3	-3	-3	-3	-3	-3	-3	-3	-3	-3
259	71	2	2	1	3	1	2	1	1	5	5	5	5	5	5	5	5	5	5	5	5	5	5	5	5	5	5	5	5	5	5	5	5	5
260	31	1	2	2	3	4	2	1	1	5	4	4	4	4	4	5	5	5	4	4	4	4	4	5	5	4	4	3	4	4	4	4	5	2
261	119	2	4	1	1	4	2	1	2	-3	-3	-3	-3	-3	-3	-3	-3	-3	-3	-3	-3	-3	-3	-3	-3	-3	-3	-3	-3	-3	-3	-3	-3	-3
262	110	1	4	1	2	4	3	2	-3	-3	-3	-3	-3	-3	-3	-3	-3	-3	-3	-3	-3	-3	-3	-3	-3	-3	-3	-3	-3	-3	-3	-3	-3	-3
263	49	1	4	1	4	2	5	1	2	-3	-3	-3	-3	-3	-3	-3	-3	-3	-3	-3	-3	-3	-3	-3	-3	-3	-3	-3	-3	-3	-3	-3	-3	-3
264	290	1	5	2	1	4	2	1	1	6	4	6	6	6	6	6	6	6	6	6	6	6	6	6	6	4	6	6	4	6	6	4	4	4
265	134	1	4	1	2	3	4	1	2	-3	-3	-3	-3	-3	-3	-3	-3	-3	-3	-3	-3	-3	-3	-3	-3	-3	-3	-3	-3	-3	-3	-3	-3	-3
266	79	2	5	1	4	7	5	1	2	-3	-3	-3	-3	-3	-3	-3	-3	-3	-3	-3	-3	-3	-3	-3	-3	-3	-3	-3	-3	-3	-3	-3	-3	-3
267	73	1	4	2	2	4	1	1	2	-3	-3	-3	-3	-3	-3	-3	-3	-3	-3	-3	-3	-3	-3	-3	-3	-3	-3	-3	-3	-3	-3	-3	-3	-3
268	70	2	3	1	3	3	3	2	-3	-3	-3	-3	-3	-3	-3	-3	-3	-3	-3	-3	-3	-3	-3	-3	-3	-3	-3	-3	-3	-3	-3	-3	-3	-3
269	37	1	2	1	2	1	1	2	-3	-3	-3	-3	-3	-3	-3	-3	-3	-3	-3	-3	-3	-3	-3	-3	-3	-3	-3	-3	-3	-3	-3	-3	-3	-3
270	302	2	2	2	3	1	2	1	1	7	7	7	7	6	7	7	7	6	6	7	6	7	7	7	7	7	7	7	7	7	6	7	6	7
271	38	1	2	1	3	3	2	2	-3	-3	-3	-3	-3	-3	-3	-3	-3	-3	-3	-3	-3	-3	-3	-3	-3	-3	-3	-3	-3	-3	-3	-3	-3	-3
272	160	2	4	1	3	2	5	1	1	7	7	7	7	7	7	4	4	7	7	7	7	7	7	7	7	7	7	7	7	7	7	7	7	7
273	135	2	1	1	2	1	1	1	1	6	6	6	2	7	7	7	6	1	1	7	1	4	4	6	6	6	3	4	4	4	4	4	2	4
274	225	1	5	1	3	2	5	1	2	-3	-3	-3	-3	-3	-3	-3	-3	-3	-3	-3	-3	-3	-3	-3	-3	-3	-3	-3	-3	-3	-3	-3	-3	-3
275	20	1	2	1	2	1	1	2	-3	-3	-3	-3	-3	-3	-3	-3	-3	-3	-3	-3	-3	-3	-3	-3	-3	-3	-3	-3	-3	-3	-3	-3	-3	-3
276	96	1	2	1	4	1	2	1	1	7	7	7	7	7	7	1	1	1	7	7	7	7	7	7	7	7	7	7	7	7	7	7	7	7
277	38	1	2	1	4	2	3	2	-3	-3	-3	-3	-3	-3	-3	-3	-3	-3	-3	-3	-3	-3	-3	-3	-3	-3	-3	-3	-3	-3	-3	-3	-3	-3
278	55	1	2	1	4	2	2	2	-3	-3	-3	-3	-3	-3	-3	-3	-3	-3	-3	-3	-3	-3	-3	-3	-3	-3	-3	-3	-3	-3	-3	-3	-3	-3
279	27	1	2	1	3	3	3	2	-3	-3	-3	-3	-3	-3	-3	-3	-3	-3	-3	-3	-3	-3	-3	-3	-3	-3	-3	-3	-3	-3	-3	-3	-3	-3
280	62	1	3	1	4	3	5	2	-3	-3	-3	-3	-3	-3	-3	-3	-3	-3	-3	-3	-3	-3	-3	-3	-3	-3	-3	-3	-3	-3	-3	-3	-3	-3
281	197	2	4	1	3	2	3	1	1	3	3	3	3	6	4	4	3	6	5	5	4	6	4	4	6	6	6	5	5	6	5	5	1	2
282	57	1	3	2	3	2	3	1	2	-3	-3	-3	-3	-3	-3	-3	-3	-3	-3	-3	-3	-3	-3	-3	-3	-3	-3	-3	-3	-3	-3	-3	-3	-3
283	152	2	3	1	4	2	4	1	1	6	7	6	4	6	6	6	5	4	4	5	4	6	7	6	6	6	4	4	4	5	5	4	4	7
284	25	1	2	2	3	2	1	2	-3	-3	-3	-3	-3	-3	-3	-3	-3	-3	-3	-3	-3	-3	-3	-3	-3	-3	-3	-3	-3	-3	-3	-3	-3	-3
285	33	2	2	1	3	3	4	2	-3	-3	-3	-3	-3	-3	-3	-3	-3	-3	-3	-3	-3	-3	-3	-3	-3	-3	-3	-3	-3	-3	-3	-3	-3	-3
286	49	1	3	1	3	7	3	1	2	-3	-3	-3	-3	-3	-3	-3	-3	-3	-3	-3	-3	-3	-3	-3	-3	-3	-3	-3	-3	-3	-3	-3	-3	-3
287	37	1	4	1	3	3	3	2	-3	-3	-3	-3	-3	-3	-3	-3	-3	-3	-3	-3	-3	-3	-3	-3	-3	-3	-3	-3	-3	-3	-3	-3	-3	-3
288	84	2	3	1	3	3	5	1	2	-3	-3	-3	-3	-3	-3	-3	-3	-3	-3	-3	-3	-3	-3	-3	-3	-3	-3	-3	-3	-3	-3	-3	-3	-3
289	56	1	2	1	2	1	2	2	-3	-3	-3	-3	-3	-3	-3	-3	-3	-3	-3	-3	-3	-3	-3	-3	-3	-3	-3	-3	-3	-3	-3	-3	-3	-3
290	62	2	3	1	3	3	3	1	2	-3	-3	-3	-3	-3	-3	-3	-3	-3	-3	-3	-3	-3	-3	-3	-3	-3	-3	-3	-3	-3	-3	-3	-3	-3
291	35	2	3	2	3	4	2	2	-3	-3	-3	-3	-3	-3	-3	-3	-3	-3	-3	-3	-3	-3	-3	-3	-3	-3	-3	-3	-3	-3	-3	-3	-3	-3
292	79	2	3	1	3	2	2	1	2	-3	-3	-3	-3	-3	-3	-3	-3	-3	-3	-3	-3	-3	-3	-3	-3	-3	-3	-3	-3	-3	-3	-3	-3	-3
293	41	2	2	1	3	3	4	2	-3	-3	-3	-3	-3	-3	-3	-3	-3	-3	-3	-3	-3	-3	-3	-3	-3	-3	-3	-3	-3	-3	-3	-3	-3	-3
294	57	1	3	1	3	3	5	2	-3	-3	-3	-3	-3	-3	-3	-3	-3	-3	-3	-3	-3	-3	-3	-3	-3	-3	-3	-3	-3	-3	-3	-3	-3	-3
295	35	2	2	1	3	4	2	2	-3	-3	-3	-3	-3	-3	-3	-3	-3	-3	-3	-3	-3	-3	-3	-3	-3	-3	-3	-3	-3	-3	-3	-3	-3	-3
296	51	2	5	1	2	5	3	1	2	-3	-3	-3	-3	-3	-3	-3	-3	-3	-3	-3	-3	-3	-3	-3	-3	-3	-3	-3	-3	-3	-3	-3	-3	-3
297	222	2	3	1	3	4	3	1	1	7	7	7	7	7	7	7	3	2	6	7	5	7	7	4	5	5	5	4	5	2	3	5	1	7
298	29	2	5	1	1	6	2	1	2	-3	-3	-3	-3	-3	-3	-3	-3	-3	-3	-3	-3	-3	-3	-3	-3	-3	-3	-3	-3	-3	-3	-3	-3	-3
299	86	2	2	1	4	3	2	1	1	7	7	7	4	6	6	6	6	6	6	6	6	6	6	6	6	6	6	6	6	6	6	6	6	6
300	112	1	2	1	4	1	2	1	1	7	7	7	2	6	6	6	5	7	5	6	6	5	6	4	6	5	6	4	1	2	3	5	1	3
301	24	1	2	1	4	2	5	2	-3	-3	-3	-3	-3	-3	-3	-3	-3	-3	-3	-3	-3	-3	-3	-3	-3	-3	-3	-3	-3	-3	-3	-3	-3	-3
302	129	2	2	1	3	3	2	1	1	7	7	7	5	7	7	7	7	7	7	7	7	7	7	7	6	7	7	7	7	7	7	7	7	7
303	242	1	2	1	3	3	5	1	1	7	7	7	7	7	7	4	4	4	4	7	6	7	7	7	7	7	5	4	7	4	4	4	5	7
304	36	1	4	1	3	4	5	2	-3	-3	-3	-3	-3	-3	-3	-3	-3	-3	-3	-3	-3	-3	-3	-3	-3	-3	-3	-3	-3	-3	-3	-3	-3	-3
305	131	2	4	1	1	7	1	1	2	-3	-3	-3	-3	-3	-3	-3	-3	-3	-3	-3	-3	-3	-3	-3	-3	-3	-3	-3	-3	-3	-3	-3	-3	-3
306	66	2	3	1	3	7	2	1	2	-3	-3	-3	-3	-3	-3	-3	-3	-3	-3	-3	-3	-3	-3	-3	-3	-3	-3	-3	-3	-3	-3	-3	-3	-3
307	118	1	4	1	4	2	5	1	2	-3	-3	-3	-3	-3	-3	-3	-3	-3	-3	-3	-3	-3	-3	-3	-3	-3	-3	-3	-3	-3	-3	-3	-3	-3
308	59	1	1	1	1	1	1	1	2	-3	-3	-3	-3	-3	-3	-3	-3	-3	-3	-3	-3	-3	-3	-3	-3	-3	-3	-3	-3	-3	-3	-3	-3	-3
309	48	2	2	1	3	3	2	2	-3	-3	-3	-3	-3	-3	-3	-3	-3	-3	-3	-3	-3	-3	-3	-3	-3	-3	-3	-3	-3	-3	-3	-3	-3	-3
310	190	2	5	1	4	2	5	1	1	7	7	7	7	3	3	2	2	2	5	5	5	4	4	4	4	5	5	3	3	4	5	6	3	5
311	37	2	1	2	2	1	2	2	-3	-3	-3	-3	-3	-3	-3	-3	-3	-3	-3	-3	-3	-3	-3	-3	-3	-3	-3	-3	-3	-3	-3	-3	-3	-3
312	435	2	4	1	3	6	4	1	1	7	7	7	7	5	5	7	2	3	7	6	6	6	5	5	5	5	5	5	6	5	4	6	4	5
313	129	2	2	1	3	2	2	1	1	6	6	5	4	5	6	2	2	4	4	3	3	4	4	4	4	5	4	3	4	5	3	2	5	7
314	30	2	2	1	3	3	3	2	-3	-3	-3	-3	-3	-3	-3	-3	-3	-3	-3	-3	-3	-3	-3	-3	-3	-3	-3	-3	-3	-3	-3	-3	-3	-3
315	20	1	2	2	3	7	1	2	-3	-3	-3	-3	-3	-3	-3	-3	-3	-3	-3	-3	-3	-3	-3	-3	-3	-3	-3	-3	-3	-3	-3	-3	-3	-3
316	44	2	2	2	2	1	1	1	2	-3	-3	-3	-3	-3	-3	-3	-3	-3	-3	-3	-3	-3	-3	-3	-3	-3	-3	-3	-3	-3	-3	-3	-3	-3
317	29	2	2	1	3	3	4	2	-3	-3	-3	-3	-3	-3	-3	-3	-3	-3	-3	-3	-3	-3	-3	-3	-3	-3	-3	-3	-3	-3	-3	-3	-3	-3
318	191	1	3	1	3	4	5	1	1	7	5	6	6	6	6	5	4	4	4	5	4	4	4	5	4	4	4	4	4	4	4	6	5	5
319	21	2	2	1	3	2	4	2	-3	-3	-3	-3	-3	-3	-3	-3	-3	-3	-3	-3	-3	-3	-3	-3	-3	-3	-3	-3	-3	-3	-3	-3	-3	-3
320	76	2	2	1	1	3	5	1	2	-3	-3	-3	-3	-3	-3	-3	-3	-3	-3	-3	-3	-3	-3	-3	-3	-3	-3	-3	-3	-3	-3	-3	-3	-3
321	118	2	2	1	3	3	4	2	-3	-3	-3	-3	-3	-3	-3	-3	-3	-3	-3	-3	-3	-3	-3	-3	-3	-3	-3	-3	-3	-3	-3	-3	-3	-3
322	40	2	2	1	3	7	2	2	-3	-3	-3	-3	-3	-3	-3	-3	-3	-3	-3	-3	-3	-3	-3	-3	-3	-3	-3	-3	-3	-3	-3	-3	-3	-3
323	87	2	2	1	3	4	5	1	1	6	6	6	7	6	6	6	6	6	6	6	6	6	6	6	6	6	6	6	6	6	6	6	6	6
324	26	1	2	1	3	3	4	2	-3	-3	-3	-3	-3	-3	-3	-3	-3	-3	-3	-3	-3	-3	-3	-3	-3	-3	-3	-3	-3	-3	-3	-3	-3	-3
325	552	1	3	1	3	3	3	1	1	7	7	7	4	5	4	4	5	3	3	3	3	5	5	5	5	5	4	4	2	4	1	3	3	4
326	87	1	3	2	3	2	2	2	-3	-3	-3	-3	-3	-3	-3	-3	-3	-3	-3	-3	-3	-3	-3	-3	-3	-3	-3	-3	-3	-3	-3	-3	-3	-3
327	98	2	2	1	4	7	4	1	2	-3	-3	-3	-3	-3	-3	-3	-3	-3	-3	-3	-3	-3	-3	-3	-3	-3	-3	-3	-3	-3	-3	-3	-3	-3
328	35	2	2	1	2	1	2	2	-3	-3	-3	-3	-3	-3	-3	-3	-3	-3	-3	-3	-3	-3	-3	-3	-3	-3	-3	-3	-3	-3	-3	-3	-3	-3
329	36	2	2	2	2	1	1	2	-3	-3	-3	-3	-3	-3	-3	-3	-3	-3	-3	-3	-3	-3	-3	-3	-3	-3	-3	-3	-3	-3	-3	-3	-3	-3
330	45	2	2	1	2	1	2	1	2	-3	-3	-3	-3	-3	-3	-3	-3	-3	-3	-3	-3	-3	-3	-3	-3	-3	-3	-3	-3	-3	-3	-3	-3	-3
331	61	2	2	2	3	1	2	1	1	7	7	7	7	7	7	7	7	7	7	7	7	6	6	6	6	6	6	6	6	6	6	6	6	6
332	52	2	2	2	2	1	1	1	2	-3	-3	-3	-3	-3	-3	-3	-3	-3	-3	-3	-3	-3	-3	-3	-3	-3	-3	-3	-3	-3	-3	-3	-3	-3
333	130	2	2	2	3	1	2	1	1	5	6	4	4	5	4	5	5	5	5	4	5	5	5	5	5	5	5	5	5	5	5	5	5	5
334	130	2	2	1	3	1	2	1	1	6	6	7	4	4	6	5	3	3	3	6	6	6	6	6	5	6	3	3	3	3	2	5	2	6
335	56	1	2	1	2	1	1	1	2	-3	-3	-3	-3	-3	-3	-3	-3	-3	-3	-3	-3	-3	-3	-3	-3	-3	-3	-3	-3	-3	-3	-3	-3	-3
336	84	1	5	1	2	3	3	2	-3	-3	-3	-3	-3	-3	-3	-3	-3	-3	-3	-3	-3	-3	-3	-3	-3	-3	-3	-3	-3	-3	-3	-3	-3	-3
337	43	2	5	2	2	2	4	1	1	4	3	5	3	4	3	4	5	5	5	3	3	5	5	5	4	4	5	4	5	4	5	4	4	5
338	307	2	4	2	2	3	3	1	1	3	4	5	4	3	4	5	6	5	4	4	5	4	4	5	4	3	5	4	5	3	4	5	7	7
339	52	1	4	1	2	3	4	2	-3	-3	-3	-3	-3	-3	-3	-3	-3	-3	-3	-3	-3	-3	-3	-3	-3	-3	-3	-3	-3	-3	-3	-3	-3	-3
340	53	1	2	2	2	1	1	1	2	-3	-3	-3	-3	-3	-3	-3	-3	-3	-3	-3	-3	-3	-3	-3	-3	-3	-3	-3	-3	-3	-3	-3	-3	-3
341	95	1	4	2	1	4	3	1	1	6	7	5	7	5	4	6	5	7	4	5	4	5	5	4	4	5	7	5	7	6	2	3	5	7
342	154	1	2	1	3	3	2	1	1	7	7	7	7	4	1	1	2	1	1	4	1	4	3	3	3	3	4	4	4	4	4	4	4	4
343	2079	1	4	1	2	4	3	1	1	7	7	7	1	6	6	5	5	4	6	6	3	3	3	2	2	3	3	4	4	4	2	3	2	6
344	59	1	2	2	3	2	2	1	1	7	6	6	6	6	5	6	7	7	7	7	6	6	6	7	5	4	6	6	6	6	6	6	6	6
345	182	1	4	1	1	3	3	1	1	7	7	7	7	7	7	7	7	7	7	7	7	7	7	7	7	7	7	7	7	7	7	7	7	7
346	146	1	3	1	3	3	5	1	1	7	7	7	6	7	6	6	6	5	6	6	6	6	5	5	5	5	5	5	5	5	1	2	1	7
347	228	1	2	1	3	7	4	1	1	7	7	7	5	6	5	6	3	7	7	6	7	6	5	5	5	5	6	6	5	6	7	7	7	7
348	788	1	4	2	2	7	3	1	1	6	6	7	7	6	6	6	6	6	6	6	6	6	6	6	6	6	6	6	6	6	6	6	6	6
349	521	2	5	2	1	5	1	1	1	1	1	1	1	1	1	1	1	1	1	1	1	1	1	1	1	1	1	1	1	1	1	1	1	1
350	54	2	2	2	2	1	2	1	2	-3	-3	-3	-3	-3	-3	-3	-3	-3	-3	-3	-3	-3	-3	-3	-3	-3	-3	-3	-3	-3	-3	-3	-3	-3
351	33	1	3	2	3	2	2	2	-3	-3	-3	-3	-3	-3	-3	-3	-3	-3	-3	-3	-3	-3	-3	-3	-3	-3	-3	-3	-3	-3	-3	-3	-3	-3
352	82	1	3	2	4	5	2	2	-3	-3	-3	-3	-3	-3	-3	-3	-3	-3	-3	-3	-3	-3	-3	-3	-3	-3	-3	-3	-3	-3	-3	-3	-3	-3
353	16	1	1	2	2	3	2	2	-3	-3	-3	-3	-3	-3	-3	-3	-3	-3	-3	-3	-3	-3	-3	-3	-3	-3	-3	-3	-3	-3	-3	-3	-3	-3
354	63	1	3	1	3	3	3	1	1	2	3	3	3	3	2	3	2	3	2	3	2	3	2	3	2	3	2	3	2	3	2	3	2	3
355	173	1	4	2	1	3	2	1	2	-3	-3	-3	-3	-3	-3	-3	-3	-3	-3	-3	-3	-3	-3	-3	-3	-3	-3	-3	-3	-3	-3	-3	-3	-3
356	45	1	3	1	2	3	2	1	2	-3	-3	-3	-3	-3	-3	-3	-3	-3	-3	-3	-3	-3	-3	-3	-3	-3	-3	-3	-3	-3	-3	-3	-3	-3
357	53	1	2	1	2	3	2	2	-3	-3	-3	-3	-3	-3	-3	-3	-3	-3	-3	-3	-3	-3	-3	-3	-3	-3	-3	-3	-3	-3	-3	-3	-3	-3
358	64	1	3	1	2	3	3	1	2	-3	-3	-3	-3	-3	-3	-3	-3	-3	-3	-3	-3	-3	-3	-3	-3	-3	-3	-3	-3	-3	-3	-3	-3	-3
359	41	1	3	1	2	3	2	1	2	-3	-3	-3	-3	-3	-3	-3	-3	-3	-3	-3	-3	-3	-3	-3	-3	-3	-3	-3	-3	-3	-3	-3	-3	-3
360	133	1	2	1	2	3	4	1	1	4	4	7	7	3	3	7	4	3	3	4	4	3	4	4	4	3	3	4	4	3	4	2	2	1
361	57	1	4	2	2	7	2	2	-3	-3	-3	-3	-3	-3	-3	-3	-3	-3	-3	-3	-3	-3	-3	-3	-3	-3	-3	-3	-3	-3	-3	-3	-3	-3
362	35	1	5	2	3	4	3	2	-3	-3	-3	-3	-3	-3	-3	-3	-3	-3	-3	-3	-3	-3	-3	-3	-3	-3	-3	-3	-3	-3	-3	-3	-3	-3
363	45	1	5	2	1	4	2	2	-3	-3	-3	-3	-3	-3	-3	-3	-3	-3	-3	-3	-3	-3	-3	-3	-3	-3	-3	-3	-3	-3	-3	-3	-3	-3
364	13	1	2	2	3	6	4	2	-3	-3	-3	-3	-3	-3	-3	-3	-3	-3	-3	-3	-3	-3	-3	-3	-3	-3	-3	-3	-3	-3	-3	-3	-3	-3
365	37	1	2	1	2	1	1	1	2	-3	-3	-3	-3	-3	-3	-3	-3	-3	-3	-3	-3	-3	-3	-3	-3	-3	-3	-3	-3	-3	-3	-3	-3	-3
366	31	1	3	2	1	7	2	2	-3	-3	-3	-3	-3	-3	-3	-3	-3	-3	-3	-3	-3	-3	-3	-3	-3	-3	-3	-3	-3	-3	-3	-3	-3	-3
367	160	1	5	2	2	4	3	1	1	4	5	6	5	5	4	6	4	4	6	4	5	4	5	5	5	6	5	6	4	6	5	4	6	7
368	107	1	1	1	2	1	2	1	1	7	7	7	3	5	4	3	4	3	2	2	1	2	2	3	2	3	2	2	2	1	1	1	1	1
369	234	1	2	1	3	1	2	1	1	7	7	7	3	7	7	7	7	7	4	5	4	5	7	7	5	5	3	4	3	4	3	7	3	5
370	53	2	2	1	2	1	1	1	2	-3	-3	-3	-3	-3	-3	-3	-3	-3	-3	-3	-3	-3	-3	-3	-3	-3	-3	-3	-3	-3	-3	-3	-3	-3
371	253	2	2	2	3	1	2	1	1	7	7	7	4	7	5	4	4	4	4	4	4	5	5	4	4	6	4	4	4	4	3	1	4	5
372	622	1	3	1	2	4	3	1	1	7	6	7	4	6	5	6	5	5	5	5	5	4	5	6	4	6	4	6	6	4	6	4	6	4
373	50	1	3	2	1	4	2	1	2	-3	-3	-3	-3	-3	-3	-3	-3	-3	-3	-3	-3	-3	-3	-3	-3	-3	-3	-3	-3	-3	-3	-3	-3	-3
374	67	2	5	1	1	4	2	2	-3	-3	-3	-3	-3	-3	-3	-3	-3	-3	-3	-3	-3	-3	-3	-3	-3	-3	-3	-3	-3	-3	-3	-3	-3	-3
375	23	1	4	2	1	4	3	2	-3	-3	-3	-3	-3	-3	-3	-3	-3	-3	-3	-3	-3	-3	-3	-3	-3	-3	-3	-3	-3	-3	-3	-3	-3	-3
376	80	1	3	1	2	2	2	1	2	-3	-3	-3	-3	-3	-3	-3	-3	-3	-3	-3	-3	-3	-3	-3	-3	-3	-3	-3	-3	-3	-3	-3	-3	-3
377	305	1	4	2	1	4	4	1	1	7	7	7	7	7	7	7	7	7	7	7	7	7	7	7	7	7	7	7	7	7	7	7	7	6
378	52	2	1	2	2	1	1	1	2	-3	-3	-3	-3	-3	-3	-3	-3	-3	-3	-3	-3	-3	-3	-3	-3	-3	-3	-3	-3	-3	-3	-3	-3	-3
379	95	1	5	2	2	7	1	2	-3	-3	-3	-3	-3	-3	-3	-3	-3	-3	-3	-3	-3	-3	-3	-3	-3	-3	-3	-3	-3	-3	-3	-3	-3	-3
380	201	1	4	2	2	7	2	1	1	7	7	7	7	7	7	5	6	6	7	6	7	6	6	6	6	7	7	6	7	7	6	6	5	7
381	56	1	2	2	2	1	1	1	1	7	7	7	7	7	7	7	7	7	7	6	6	4	6	6	5	5	5	5	5	6	5	4	5	5
382	87	1	4	1	3	3	4	1	1	7	7	7	4	5	6	5	4	5	4	4	4	5	4	5	5	6	5	6	5	6	6	6	2	4
383	326	2	4	1	2	7	2	1	1	7	7	7	7	7	7	6	6	6	6	7	5	5	5	6	6	6	5	5	6	5	6	5	5	7
384	165	2	4	1	2	7	3	1	1	7	7	7	7	7	7	6	5	5	5	6	5	6	6	6	6	6	5	5	5	5	5	5	5	7
385	103	2	4	1	2	7	2	1	1	7	7	7	7	6	6	6	6	5	5	6	5	5	5	6	6	7	5	5	5	5	5	5	5	7
386	103	1	1	1	2	1	2	1	1	4	6	6	6	5	5	5	5	5	5	5	5	5	5	5	5	5	5	5	5	5	6	5	5	5
387	74	1	2	1	1	2	2	1	1	5	7	6	7	6	6	6	7	5	7	6	6	7	6	6	6	6	6	6	6	6	7	7	6	6
388	25	1	2	2	2	1	2	1	2	-3	-3	-3	-3	-3	-3	-3	-3	-3	-3	-3	-3	-3	-3	-3	-3	-3	-3	-3	-3	-3	-3	-3	-3	-3
389	31	1	1	2	2	7	1	2	-3	-3	-3	-3	-3	-3	-3	-3	-3	-3	-3	-3	-3	-3	-3	-3	-3	-3	-3	-3	-3	-3	-3	-3	-3	-3
390	58	1	2	1	1	7	2	1	2	-3	-3	-3	-3	-3	-3	-3	-3	-3	-3	-3	-3	-3	-3	-3	-3	-3	-3	-3	-3	-3	-3	-3	-3	-3
391	74	2	2	2	2	4	4	1	1	5	4	6	2	4	4	3	4	4	3	5	5	5	5	5	5	5	5	5	5	5	5	5	3	5
392	100	1	2	2	3	1	1	1	1	7	7	7	7	7	7	7	7	7	7	7	7	5	5	5	5	6	6	6	6	5	5	6	6	7
393	173	2	4	2	1	4	1	1	1	7	7	7	2	4	4	5	5	5	5	5	5	5	5	5	4	4	5	5	5	4	1	2	2	3
394	175	1	4	2	1	4	3	1	1	6	6	7	5	4	5	6	6	7	6	5	5	4	4	4	4	4	6	6	4	4	3	2	3	6
395	58	1	4	2	1	7	3	1	2	-3	-3	-3	-3	-3	-3	-3	-3	-3	-3	-3	-3	-3	-3	-3	-3	-3	-3	-3	-3	-3	-3	-3	-3	-3
396	182	2	4	1	2	4	2	1	1	7	7	7	7	7	7	7	7	7	7	7	7	7	7	7	7	7	7	7	7	7	7	7	7	7
397	269	1	4	2	2	3	2	1	2	-3	-3	-3	-3	-3	-3	-3	-3	-3	-3	-3	-3	-3	-3	-3	-3	-3	-3	-3	-3	-3	-3	-3	-3	-3
398	356	2	5	2	1	7	1	1	1	7	7	7	7	7	7	7	7	7	7	7	7	7	7	7	7	7	7	7	7	7	7	7	7	7
399	460	2	4	2	1	4	1	1	1	6	7	7	4	4	7	7	7	7	7	7	7	7	7	7	7	7	7	7	7	7	7	7	7	7
400	189	2	2	1	3	3	2	1	1	6	6	6	6	6	6	6	6	5	6	5	5	6	6	6	6	6	5	5	5	5	5	5	5	6
401	189	2	3	2	1	7	1	2	-3	-3	-3	-3	-3	-3	-3	-3	-3	-3	-3	-3	-3	-3	-3	-3	-3	-3	-3	-3	-3	-3	-3	-3	-3	-3
402	35	1	1	2	2	1	1	2	-3	-3	-3	-3	-3	-3	-3	-3	-3	-3	-3	-3	-3	-3	-3	-3	-3	-3	-3	-3	-3	-3	-3	-3	-3	-3
403	67	1	1	2	2	1	2	1	1	7	7	7	5	5	5	5	3	3	3	4	4	6	4	4	4	5	3	4	4	5	5	4	3	6
404	59	1	2	2	2	1	2	2	-3	-3	-3	-3	-3	-3	-3	-3	-3	-3	-3	-3	-3	-3	-3	-3	-3	-3	-3	-3	-3	-3	-3	-3	-3	-3
405	71	2	2	1	3	3	1	1	1	6	7	7	7	7	7	5	7	6	5	5	6	6	6	6	4	4	4	4	4	5	5	5	5	5
406	367	2	2	2	2	4	2	1	1	7	7	7	7	7	7	7	7	7	7	7	7	7	7	7	7	7	7	7	7	7	7	7	7	7
407	142	1	4	2	1	4	2	1	2	-3	-3	-3	-3	-3	-3	-3	-3	-3	-3	-3	-3	-3	-3	-3	-3	-3	-3	-3	-3	-3	-3	-3	-3	-3
408	56	2	2	1	2	1	2	1	1	7	7	7	7	5	3	5	4	4	6	5	6	3	6	4	4	6	5	5	5	5	5	5	4	4
409	49	2	1	1	2	1	1	1	2	-3	-3	-3	-3	-3	-3	-3	-3	-3	-3	-3	-3	-3	-3	-3	-3	-3	-3	-3	-3	-3	-3	-3	-3	-3
410	38	2	1	2	2	1	1	2	-3	-3	-3	-3	-3	-3	-3	-3	-3	-3	-3	-3	-3	-3	-3	-3	-3	-3	-3	-3	-3	-3	-3	-3	-3	-3
411	124	2	2	1	3	7	3	1	1	7	7	7	4	7	4	4	2	4	7	7	6	7	7	5	2	5	5	5	5	6	5	5	6	5
412	43	1	4	2	2	4	3	1	1	4	6	4	5	4	3	4	4	6	3	5	4	6	4	4	5	4	3	5	5	5	5	3	5	7
413	110	1	3	2	3	4	3	1	1	6	7	7	5	6	5	7	6	6	6	4	6	5	4	4	4	4	5	5	4	6	5	6	4	6
414	32	1	2	1	2	1	2	2	-3	-3	-3	-3	-3	-3	-3	-3	-3	-3	-3	-3	-3	-3	-3	-3	-3	-3	-3	-3	-3	-3	-3	-3	-3	-3
415	169	1	4	2	2	3	3	1	1	7	7	7	4	5	5	6	3	4	2	3	3	2	4	4	4	5	4	4	3	3	2	4	3	5
416	119	1	2	2	3	3	3	1	1	6	6	6	5	7	7	7	6	3	3	3	3	4	4	4	4	4	4	4	5	3	3	2	4	5
417	24	1	2	2	3	2	5	2	-3	-3	-3	-3	-3	-3	-3	-3	-3	-3	-3	-3	-3	-3	-3	-3	-3	-3	-3	-3	-3	-3	-3	-3	-3	-3
418	126	2	3	2	2	4	1	1	1	7	7	7	7	7	7	6	7	6	6	6	6	6	6	6	6	6	6	6	6	6	6	6	5	6
419	75	2	1	2	2	1	1	1	2	-3	-3	-3	-3	-3	-3	-3	-3	-3	-3	-3	-3	-3	-3	-3	-3	-3	-3	-3	-3	-3	-3	-3	-3	-3
420	111	2	1	2	2	1	2	1	1	7	7	7	1	7	7	7	7	7	7	4	4	6	6	5	5	5	5	3	2	2	1	4	5	6
421	63	2	2	1	3	1	2	1	1	6	6	6	4	6	6	5	6	6	6	5	6	5	5	6	6	5	6	6	5	6	5	6	6	5
422	24	1	2	1	3	3	3	2	-3	-3	-3	-3	-3	-3	-3	-3	-3	-3	-3	-3	-3	-3	-3	-3	-3	-3	-3	-3	-3	-3	-3	-3	-3	-3
423	246	1	4	2	2	4	3	1	2	-3	-3	-3	-3	-3	-3	-3	-3	-3	-3	-3	-3	-3	-3	-3	-3	-3	-3	-3	-3	-3	-3	-3	-3	-3
424	58	1	4	2	2	3	4	1	2	-3	-3	-3	-3	-3	-3	-3	-3	-3	-3	-3	-3	-3	-3	-3	-3	-3	-3	-3	-3	-3	-3	-3	-3	-3
425	34	1	2	2	4	7	5	2	-3	-3	-3	-3	-3	-3	-3	-3	-3	-3	-3	-3	-3	-3	-3	-3	-3	-3	-3	-3	-3	-3	-3	-3	-3	-3
426	27	1	4	1	3	4	5	2	-3	-3	-3	-3	-3	-3	-3	-3	-3	-3	-3	-3	-3	-3	-3	-3	-3	-3	-3	-3	-3	-3	-3	-3	-3	-3
427	28	1	2	1	3	7	1	2	-3	-3	-3	-3	-3	-3	-3	-3	-3	-3	-3	-3	-3	-3	-3	-3	-3	-3	-3	-3	-3	-3	-3	-3	-3	-3
428	97	1	4	1	3	3	2	2	-3	-3	-3	-3	-3	-3	-3	-3	-3	-3	-3	-3	-3	-3	-3	-3	-3	-3	-3	-3	-3	-3	-3	-3	-3	-3
429	46	2	3	1	3	2	2	1	2	-3	-3	-3	-3	-3	-3	-3	-3	-3	-3	-3	-3	-3	-3	-3	-3	-3	-3	-3	-3	-3	-3	-3	-3	-3
430	191	1	2	2	4	2	5	1	1	7	7	7	7	7	7	7	7	7	7	7	7	7	7	7	7	7	7	7	7	7	7	7	7	7
431	192	1	4	2	1	4	1	2	-3	-3	-3	-3	-3	-3	-3	-3	-3	-3	-3	-3	-3	-3	-3	-3	-3	-3	-3	-3	-3	-3	-3	-3	-3	-3
432	145	1	5	1	1	5	2	1	1	5	6	6	6	6	6	5	6	5	4	5	5	5	6	5	6	5	6	6	5	6	5	5	5	6
433	47	1	2	1	2	4	2	1	2	-3	-3	-3	-3	-3	-3	-3	-3	-3	-3	-3	-3	-3	-3	-3	-3	-3	-3	-3	-3	-3	-3	-3	-3	-3
434	29	2	2	1	3	2	2	2	-3	-3	-3	-3	-3	-3	-3	-3	-3	-3	-3	-3	-3	-3	-3	-3	-3	-3	-3	-3	-3	-3	-3	-3	-3	-3
435	49	2	3	1	3	2	3	1	2	-3	-3	-3	-3	-3	-3	-3	-3	-3	-3	-3	-3	-3	-3	-3	-3	-3	-3	-3	-3	-3	-3	-3	-3	-3
436	54	1	4	2	1	3	3	2	-3	-3	-3	-3	-3	-3	-3	-3	-3	-3	-3	-3	-3	-3	-3	-3	-3	-3	-3	-3	-3	-3	-3	-3	-3	-3
437	79	2	3	1	3	2	2	1	2	-3	-3	-3	-3	-3	-3	-3	-3	-3	-3	-3	-3	-3	-3	-3	-3	-3	-3	-3	-3	-3	-3	-3	-3	-3
438	25	2	3	2	3	2	2	2	-3	-3	-3	-3	-3	-3	-3	-3	-3	-3	-3	-3	-3	-3	-3	-3	-3	-3	-3	-3	-3	-3	-3	-3	-3	-3
439	74	2	3	1	3	5	3	1	2	-3	-3	-3	-3	-3	-3	-3	-3	-3	-3	-3	-3	-3	-3	-3	-3	-3	-3	-3	-3	-3	-3	-3	-3	-3
440	69	2	3	1	3	2	2	1	2	-3	-3	-3	-3	-3	-3	-3	-3	-3	-3	-3	-3	-3	-3	-3	-3	-3	-3	-3	-3	-3	-3	-3	-3	-3
441	32	2	3	2	3	2	3	2	-3	-3	-3	-3	-3	-3	-3	-3	-3	-3	-3	-3	-3	-3	-3	-3	-3	-3	-3	-3	-3	-3	-3	-3	-3	-3
442	40	2	1	1	3	7	3	1	2	-3	-3	-3	-3	-3	-3	-3	-3	-3	-3	-3	-3	-3	-3	-3	-3	-3	-3	-3	-3	-3	-3	-3	-3	-3
443	110	2	3	1	3	2	3	1	1	7	7	7	7	7	7	7	7	7	7	7	7	7	7	6	6	6	6	6	6	6	6	6	6	6
444	62	1	3	1	2	3	2	1	2	-3	-3	-3	-3	-3	-3	-3	-3	-3	-3	-3	-3	-3	-3	-3	-3	-3	-3	-3	-3	-3	-3	-3	-3	-3
445	230	2	3	1	4	2	2	1	1	7	7	7	4	2	7	7	7	1	3	5	5	5	6	5	5	6	5	5	5	5	5	6	4	4
446	58	1	4	1	1	4	2	2	-3	-3	-3	-3	-3	-3	-3	-3	-3	-3	-3	-3	-3	-3	-3	-3	-3	-3	-3	-3	-3	-3	-3	-3	-3	-3
447	252	2	5	2	1	7	2	1	1	6	6	7	6	6	6	4	7	7	7	5	7	6	7	5	7	7	6	6	4	4	5	7	5	7
448	148	2	3	1	2	4	2	1	1	7	7	7	7	6	6	6	6	6	6	6	6	6	6	6	6	6	6	6	6	6	6	7	6	6
449	294	2	3	1	3	2	2	1	2	-3	-3	-3	-3	-3	-3	-3	-3	-3	-3	-3	-3	-3	-3	-3	-3	-3	-3	-3	-3	-3	-3	-3	-3	-3
450	119	2	3	2	3	2	2	1	1	7	7	7	7	7	7	5	5	4	4	4	4	6	6	6	6	6	6	6	6	6	6	6	5	5
451	178	2	5	2	1	6	2	1	1	7	7	7	7	7	7	7	7	7	7	7	6	6	5	6	7	7	6	7	7	6	7	7	7	7
452	144	2	4	2	1	7	2	1	1	3	3	3	3	3	3	3	3	3	3	3	3	2	4	3	4	2	4	2	5	4	5	2	3	4
453	50	2	3	1	4	2	3	2	-3	-3	-3	-3	-3	-3	-3	-3	-3	-3	-3	-3	-3	-3	-3	-3	-3	-3	-3	-3	-3	-3	-3	-3	-3	-3
454	97	2	5	1	3	2	3	2	-3	-3	-3	-3	-3	-3	-3	-3	-3	-3	-3	-3	-3	-3	-3	-3	-3	-3	-3	-3	-3	-3	-3	-3	-3	-3
455	205	2	4	2	3	2	3	1	1	6	6	6	6	6	6	6	6	6	6	6	6	6	6	6	6	6	6	6	6	6	4	3	3	6
456	131	2	5	2	3	2	4	1	1	1	1	1	1	1	1	1	1	1	1	1	1	1	1	1	1	1	1	1	1	1	1	1	1	1
457	369	2	3	1	3	2	3	1	2	-3	-3	-3	-3	-3	-3	-3	-3	-3	-3	-3	-3	-3	-3	-3	-3	-3	-3	-3	-3	-3	-3	-3	-3	-3
458	90	2	3	1	3	7	2	1	1	7	6	5	3	6	6	5	5	6	6	6	6	6	6	5	6	6	6	6	6	6	6	6	6	6
459	47	2	3	2	3	2	2	1	2	-3	-3	-3	-3	-3	-3	-3	-3	-3	-3	-3	-3	-3	-3	-3	-3	-3	-3	-3	-3	-3	-3	-3	-3	-3
460	93	2	5	2	3	2	3	2	-3	-3	-3	-3	-3	-3	-3	-3	-3	-3	-3	-3	-3	-3	-3	-3	-3	-3	-3	-3	-3	-3	-3	-3	-3	-3
461	64	2	5	2	3	2	3	2	-3	-3	-3	-3	-3	-3	-3	-3	-3	-3	-3	-3	-3	-3	-3	-3	-3	-3	-3	-3	-3	-3	-3	-3	-3	-3
462	89	2	1	1	2	1	1	1	2	-3	-3	-3	-3	-3	-3	-3	-3	-3	-3	-3	-3	-3	-3	-3	-3	-3	-3	-3	-3	-3	-3	-3	-3	-3
463	159	2	5	2	3	2	4	1	1	1	1	1	1	1	1	1	1	1	1	1	1	1	1	1	1	1	1	1	1	1	1	1	1	1
464	449	2	3	2	1	4	2	1	1	7	7	7	7	7	7	7	7	4	7	7	7	7	7	6	6	7	7	7	7	7	6	7	6	6
465	138	1	5	2	1	7	2	2	-3	-3	-3	-3	-3	-3	-3	-3	-3	-3	-3	-3	-3	-3	-3	-3	-3	-3	-3	-3	-3	-3	-3	-3	-3	-3
466	79	2	2	1	3	3	3	1	1	7	7	7	7	6	5	6	4	6	6	6	6	5	5	5	5	6	6	6	6	4	6	5	6	6
467	178	2	4	2	1	2	3	1	1	6	5	5	5	5	5	5	5	5	5	5	5	5	5	5	5	5	5	5	5	5	5	5	5	5
468	44	2	3	2	3	2	3	2	-3	-3	-3	-3	-3	-3	-3	-3	-3	-3	-3	-3	-3	-3	-3	-3	-3	-3	-3	-3	-3	-3	-3	-3	-3	-3
469	185	2	5	2	3	2	2	1	1	7	7	7	7	6	6	6	6	6	6	6	6	6	6	6	6	6	6	6	6	6	6	6	6	6
470	66	1	3	2	3	2	1	1	2	-3	-3	-3	-3	-3	-3	-3	-3	-3	-3	-3	-3	-3	-3	-3	-3	-3	-3	-3	-3	-3	-3	-3	-3	-3
471	256	2	3	2	1	7	3	1	1	6	6	6	6	6	5	5	6	6	5	5	5	5	5	5	5	4	6	5	5	4	5	5	4	5
472	27	2	3	2	3	2	2	2	-3	-3	-3	-3	-3	-3	-3	-3	-3	-3	-3	-3	-3	-3	-3	-3	-3	-3	-3	-3	-3	-3	-3	-3	-3	-3
473	88	2	2	2	3	2	2	1	1	7	7	7	4	7	7	7	7	7	7	7	7	7	7	5	7	7	7	7	7	7	4	7	4	7
474	1755	2	5	1	4	2	4	1	1	6	7	7	6	5	5	5	5	5	5	5	5	5	5	5	5	5	5	6	6	5	5	6	5	7
475	74	1	2	1	4	3	3	1	2	-3	-3	-3	-3	-3	-3	-3	-3	-3	-3	-3	-3	-3	-3	-3	-3	-3	-3	-3	-3	-3	-3	-3	-3	-3
476	135	1	3	1	2	4	4	1	2	-3	-3	-3	-3	-3	-3	-3	-3	-3	-3	-3	-3	-3	-3	-3	-3	-3	-3	-3	-3	-3	-3	-3	-3	-3
477	140	2	4	2	3	2	3	1	1	1	1	1	1	1	1	4	1	1	1	1	1	1	1	1	1	1	1	1	1	1	1	1	1	1
478	154	2	5	2	3	2	1	1	2	-3	-3	-3	-3	-3	-3	-3	-3	-3	-3	-3	-3	-3	-3	-3	-3	-3	-3	-3	-3	-3	-3	-3	-3	-3
479	41	2	5	2	3	2	3	2	-3	-3	-3	-3	-3	-3	-3	-3	-3	-3	-3	-3	-3	-3	-3	-3	-3	-3	-3	-3	-3	-3	-3	-3	-3	-3
480	32	2	3	2	3	2	2	2	-3	-3	-3	-3	-3	-3	-3	-3	-3	-3	-3	-3	-3	-3	-3	-3	-3	-3	-3	-3	-3	-3	-3	-3	-3	-3
481	63	2	5	2	3	2	2	1	2	-3	-3	-3	-3	-3	-3	-3	-3	-3	-3	-3	-3	-3	-3	-3	-3	-3	-3	-3	-3	-3	-3	-3	-3	-3
482	21	2	1	1	3	2	2	2	-3	-3	-3	-3	-3	-3	-3	-3	-3	-3	-3	-3	-3	-3	-3	-3	-3	-3	-3	-3	-3	-3	-3	-3	-3	-3
483	27	2	2	1	3	7	2	2	-3	-3	-3	-3	-3	-3	-3	-3	-3	-3	-3	-3	-3	-3	-3	-3	-3	-3	-3	-3	-3	-3	-3	-3	-3	-3
484	31	1	1	1	2	3	2	2	-3	-3	-3	-3	-3	-3	-3	-3	-3	-3	-3	-3	-3	-3	-3	-3	-3	-3	-3	-3	-3	-3	-3	-3	-3	-3
485	46	2	2	2	2	7	2	2	-3	-3	-3	-3	-3	-3	-3	-3	-3	-3	-3	-3	-3	-3	-3	-3	-3	-3	-3	-3	-3	-3	-3	-3	-3	-3
486	73	1	4	1	2	4	2	2	-3	-3	-3	-3	-3	-3	-3	-3	-3	-3	-3	-3	-3	-3	-3	-3	-3	-3	-3	-3	-3	-3	-3	-3	-3	-3
487	300	1	5	2	3	2	3	1	1	7	7	7	7	7	7	4	4	4	4	4	4	4	4	4	4	4	4	4	4	4	4	4	4	4
488	70	2	3	2	3	2	3	1	2	-3	-3	-3	-3	-3	-3	-3	-3	-3	-3	-3	-3	-3	-3	-3	-3	-3	-3	-3	-3	-3	-3	-3	-3	-3
489	187	2	5	2	3	2	2	1	1	6	6	6	5	6	6	6	6	6	6	6	6	6	6	6	6	6	5	5	5	5	5	5	3	4
490	22	2	1	1	2	1	1	2	-3	-3	-3	-3	-3	-3	-3	-3	-3	-3	-3	-3	-3	-3	-3	-3	-3	-3	-3	-3	-3	-3	-3	-3	-3	-3
491	64	1	1	1	2	1	1	1	2	-3	-3	-3	-3	-3	-3	-3	-3	-3	-3	-3	-3	-3	-3	-3	-3	-3	-3	-3	-3	-3	-3	-3	-3	-3
492	42	2	1	2	2	1	2	1	2	-3	-3	-3	-3	-3	-3	-3	-3	-3	-3	-3	-3	-3	-3	-3	-3	-3	-3	-3	-3	-3	-3	-3	-3	-3
493	56	2	1	1	2	1	2	2	-3	-3	-3	-3	-3	-3	-3	-3	-3	-3	-3	-3	-3	-3	-3	-3	-3	-3	-3	-3	-3	-3	-3	-3	-3	-3
494	28	2	1	1	2	1	2	2	-3	-3	-3	-3	-3	-3	-3	-3	-3	-3	-3	-3	-3	-3	-3	-3	-3	-3	-3	-3	-3	-3	-3	-3	-3	-3
495	89	2	1	1	2	1	2	1	2	-3	-3	-3	-3	-3	-3	-3	-3	-3	-3	-3	-3	-3	-3	-3	-3	-3	-3	-3	-3	-3	-3	-3	-3	-3
496	37	1	1	1	2	1	2	1	2	-3	-3	-3	-3	-3	-3	-3	-3	-3	-3	-3	-3	-3	-3	-3	-3	-3	-3	-3	-3	-3	-3	-3	-3	-3
497	133	2	1	1	2	1	2	1	2	-3	-3	-3	-3	-3	-3	-3	-3	-3	-3	-3	-3	-3	-3	-3	-3	-3	-3	-3	-3	-3	-3	-3	-3	-3
498	41	2	1	1	2	1	2	1	2	-3	-3	-3	-3	-3	-3	-3	-3	-3	-3	-3	-3	-3	-3	-3	-3	-3	-3	-3	-3	-3	-3	-3	-3	-3
499	76	2	5	2	1	7	5	2	-3	-3	-3	-3	-3	-3	-3	-3	-3	-3	-3	-3	-3	-3	-3	-3	-3	-3	-3	-3	-3	-3	-3	-3	-3	-3
500	621	2	1	2	2	1	2	1	1	7	7	7	4	7	7	7	7	5	5	5	5	7	7	7	7	7	7	7	7	4	4	4	4	4
501	36	1	5	2	1	7	5	2	-3	-3	-3	-3	-3	-3	-3	-3	-3	-3	-3	-3	-3	-3	-3	-3	-3	-3	-3	-3	-3	-3	-3	-3	-3	-3
502	42	2	1	1	2	1	2	1	2	-3	-3	-3	-3	-3	-3	-3	-3	-3	-3	-3	-3	-3	-3	-3	-3	-3	-3	-3	-3	-3	-3	-3	-3	-3
503	47	2	1	2	2	1	2	1	2	-3	-3	-3	-3	-3	-3	-3	-3	-3	-3	-3	-3	-3	-3	-3	-3	-3	-3	-3	-3	-3	-3	-3	-3	-3
504	125	2	1	1	2	1	2	1	1	5	5	5	5	4	4	4	4	4	4	4	4	4	4	4	4	4	4	4	4	4	4	4	4	4
505	93	2	1	1	2	1	2	1	1	7	7	7	7	6	6	6	6	6	6	6	6	6	6	6	6	6	6	6	6	6	6	6	6	6
506	82	2	2	1	3	3	3	1	1	7	6	7	7	5	5	5	6	5	4	5	5	5	5	6	6	5	5	6	5	6	6	5	5	6
507	35	2	2	1	3	7	2	2	-3	-3	-3	-3	-3	-3	-3	-3	-3	-3	-3	-3	-3	-3	-3	-3	-3	-3	-3	-3	-3	-3	-3	-3	-3	-3
508	31	1	1	2	2	1	1	1	2	-3	-3	-3	-3	-3	-3	-3	-3	-3	-3	-3	-3	-3	-3	-3	-3	-3	-3	-3	-3	-3	-3	-3	-3	-3
509	32	1	1	1	2	1	2	1	2	-3	-3	-3	-3	-3	-3	-3	-3	-3	-3	-3	-3	-3	-3	-3	-3	-3	-3	-3	-3	-3	-3	-3	-3	-3
510	34	2	1	2	2	1	1	1	2	-3	-3	-3	-3	-3	-3	-3	-3	-3	-3	-3	-3	-3	-3	-3	-3	-3	-3	-3	-3	-3	-3	-3	-3	-3
511	42	1	1	1	2	1	2	1	2	-3	-3	-3	-3	-3	-3	-3	-3	-3	-3	-3	-3	-3	-3	-3	-3	-3	-3	-3	-3	-3	-3	-3	-3	-3
512	128	1	3	2	1	4	2	1	1	6	6	6	4	6	5	6	5	4	4	5	4	4	4	3	5	5	4	3	3	4	4	5	5	5
513	90	2	1	1	2	1	2	1	1	4	4	4	4	4	4	4	4	4	4	4	4	4	4	4	4	4	4	4	4	4	4	4	4	4
514	110	2	2	2	1	5	1	1	2	-3	-3	-3	-3	-3	-3	-3	-3	-3	-3	-3	-3	-3	-3	-3	-3	-3	-3	-3	-3	-3	-3	-3	-3	-3
515	86	1	1	1	2	1	2	1	1	7	7	7	7	7	7	7	7	7	7	7	7	4	5	5	5	5	5	5	5	5	5	5	5	5
516	60	2	1	2	2	1	2	1	2	-3	-3	-3	-3	-3	-3	-3	-3	-3	-3	-3	-3	-3	-3	-3	-3	-3	-3	-3	-3	-3	-3	-3	-3	-3
517	83	2	2	2	3	1	2	1	1	6	6	6	4	6	6	7	7	6	6	6	6	6	6	6	7	6	6	6	6	6	6	6	6	6
518	57	2	5	1	1	1	5	1	1	1	1	1	1	1	1	1	1	1	1	1	1	1	1	1	1	1	1	1	1	1	1	1	1	1
519	149	1	2	2	2	4	3	1	1	6	7	5	3	6	5	5	2	4	5	6	4	6	6	6	7	6	3	3	2	3	2	6	2	4
520	70	1	5	1	4	2	2	1	2	-3	-3	-3	-3	-3	-3	-3	-3	-3	-3	-3	-3	-3	-3	-3	-3	-3	-3	-3	-3	-3	-3	-3	-3	-3
521	363	1	3	1	1	4	2	1	1	7	6	7	2	2	4	1	1	4	4	5	4	4	5	4	5	5	4	5	4	5	5	6	5	7
522	449	2	4	1	1	4	2	1	1	6	6	7	7	6	7	4	4	4	7	7	6	6	7	7	7	7	6	6	6	6	4	6	4	6
523	68	1	2	1	3	3	2	2	-3	-3	-3	-3	-3	-3	-3	-3	-3	-3	-3	-3	-3	-3	-3	-3	-3	-3	-3	-3	-3	-3	-3	-3	-3	-3
524	604	2	2	2	2	4	2	1	1	7	7	7	3	5	5	4	6	5	4	5	4	3	5	5	5	6	5	4	5	5	5	7	3	7
525	241	2	2	2	3	2	3	1	1	6	7	6	5	4	5	6	5	4	3	4	3	3	3	3	3	3	4	4	5	5	3	5	3	7
526	60	2	2	2	4	2	2	1	2	-3	-3	-3	-3	-3	-3	-3	-3	-3	-3	-3	-3	-3	-3	-3	-3	-3	-3	-3	-3	-3	-3	-3	-3	-3
527	36	2	2	1	3	7	2	2	-3	-3	-3	-3	-3	-3	-3	-3	-3	-3	-3	-3	-3	-3	-3	-3	-3	-3	-3	-3	-3	-3	-3	-3	-3	-3
528	61	2	4	2	1	4	3	1	1	6	6	3	4	4	2	5	3	5	4	4	5	4	4	6	4	6	4	6	5	5	6	6	4	6
529	231	2	4	2	2	4	3	1	1	6	7	7	6	5	5	7	6	4	5	6	5	5	5	4	4	4	6	5	5	5	4	5	4	6
530	39	2	2	1	2	1	2	1	2	-3	-3	-3	-3	-3	-3	-3	-3	-3	-3	-3	-3	-3	-3	-3	-3	-3	-3	-3	-3	-3	-3	-3	-3	-3
531	330	2	2	2	3	4	4	1	1	7	7	7	7	7	5	5	6	6	6	6	6	6	6	6	6	6	6	6	6	6	6	6	6	6
532	77	2	2	1	4	2	2	1	1	7	7	7	7	7	7	4	5	5	4	5	4	5	4	6	6	6	6	5	6	5	6	7	5	6
533	154	1	2	1	4	3	3	1	1	7	7	7	7	7	7	7	7	7	7	7	7	7	7	7	7	7	7	7	7	7	7	7	7	7
534	440	1	4	2	2	4	5	1	1	5	7	7	4	5	4	6	4	5	4	4	4	4	4	2	3	3	4	4	4	4	4	4	3	5
535	145	1	4	2	2	6	2	1	1	7	7	7	6	4	5	3	3	3	3	4	3	4	4	4	5	5	3	5	4	3	4	3	2	4
536	82	2	2	2	3	2	2	1	1	7	7	7	7	6	7	5	7	7	7	7	7	7	7	7	7	7	7	7	7	7	7	7	7	7
537	35	1	3	2	2	4	2	1	2	-3	-3	-3	-3	-3	-3	-3	-3	-3	-3	-3	-3	-3	-3	-3	-3	-3	-3	-3	-3	-3	-3	-3	-3	-3
538	41	2	2	1	3	2	2	2	-3	-3	-3	-3	-3	-3	-3	-3	-3	-3	-3	-3	-3	-3	-3	-3	-3	-3	-3	-3	-3	-3	-3	-3	-3	-3
539	40	2	2	1	3	2	3	2	-3	-3	-3	-3	-3	-3	-3	-3	-3	-3	-3	-3	-3	-3	-3	-3	-3	-3	-3	-3	-3	-3	-3	-3	-3	-3
540	85	2	3	2	3	2	2	1	2	-3	-3	-3	-3	-3	-3	-3	-3	-3	-3	-3	-3	-3	-3	-3	-3	-3	-3	-3	-3	-3	-3	-3	-3	-3
541	22	2	2	1	4	4	2	2	-3	-3	-3	-3	-3	-3	-3	-3	-3	-3	-3	-3	-3	-3	-3	-3	-3	-3	-3	-3	-3	-3	-3	-3	-3	-3
542	51	2	2	2	2	1	1	2	-3	-3	-3	-3	-3	-3	-3	-3	-3	-3	-3	-3	-3	-3	-3	-3	-3	-3	-3	-3	-3	-3	-3	-3	-3	-3
543	108	2	2	1	3	3	2	1	1	7	7	7	5	7	4	4	4	4	4	4	4	4	4	4	4	4	4	4	4	4	4	4	4	4
544	48	2	1	2	2	1	1	1	1	7	7	7	7	7	7	7	7	7	7	7	7	7	7	7	7	7	7	7	4	7	7	5	7	7
545	21	1	2	1	3	2	3	2	-3	-3	-3	-3	-3	-3	-3	-3	-3	-3	-3	-3	-3	-3	-3	-3	-3	-3	-3	-3	-3	-3	-3	-3	-3	-3
546	54	1	4	1	1	2	3	1	1	6	6	6	6	6	6	6	6	6	5	4	4	4	4	4	4	4	4	5	5	5	4	5	5	4
547	53	1	4	2	2	4	1	1	2	-3	-3	-3	-3	-3	-3	-3	-3	-3	-3	-3	-3	-3	-3	-3	-3	-3	-3	-3	-3	-3	-3	-3	-3	-3
548	44	1	3	2	3	4	3	1	2	-3	-3	-3	-3	-3	-3	-3	-3	-3	-3	-3	-3	-3	-3	-3	-3	-3	-3	-3	-3	-3	-3	-3	-3	-3
549	32	1	4	2	1	5	2	2	-3	-3	-3	-3	-3	-3	-3	-3	-3	-3	-3	-3	-3	-3	-3	-3	-3	-3	-3	-3	-3	-3	-3	-3	-3	-3
550	272	1	3	1	4	2	5	1	1	7	7	7	7	7	7	7	7	7	7	7	7	7	7	7	7	7	7	7	7	7	2	7	7	7
551	100	1	5	2	1	7	2	2	-3	-3	-3	-3	-3	-3	-3	-3	-3	-3	-3	-3	-3	-3	-3	-3	-3	-3	-3	-3	-3	-3	-3	-3	-3	-3
552	38	1	4	2	1	6	2	1	2	-3	-3	-3	-3	-3	-3	-3	-3	-3	-3	-3	-3	-3	-3	-3	-3	-3	-3	-3	-3	-3	-3	-3	-3	-3
553	59	2	1	1	2	4	2	1	1	5	5	5	5	5	4	5	5	5	5	5	5	5	2	3	3	5	2	3	5	5	2	4	6	5
554	160	1	4	2	4	6	5	1	1	7	7	7	7	7	7	7	7	7	7	7	7	7	7	7	7	7	7	7	7	7	7	7	7	7
555	222	2	5	2	1	7	1	1	2	-3	-3	-3	-3	-3	-3	-3	-3	-3	-3	-3	-3	-3	-3	-3	-3	-3	-3	-3	-3	-3	-3	-3	-3	-3
556	32	1	5	2	3	6	2	1	2	-3	-3	-3	-3	-3	-3	-3	-3	-3	-3	-3	-3	-3	-3	-3	-3	-3	-3	-3	-3	-3	-3	-3	-3	-3
557	16	1	5	1	1	1	1	2	-3	-3	-3	-3	-3	-3	-3	-3	-3	-3	-3	-3	-3	-3	-3	-3	-3	-3	-3	-3	-3	-3	-3	-3	-3	-3
558	405	1	4	2	2	4	2	1	1	7	6	6	6	6	6	7	6	6	5	7	6	7	6	6	6	7	6	6	6	7	7	6	6	6
559	191	1	5	1	2	3	2	1	2	-3	-3	-3	-3	-3	-3	-3	-3	-3	-3	-3	-3	-3	-3	-3	-3	-3	-3	-3	-3	-3	-3	-3	-3	-3
560	146	1	4	2	1	7	2	2	-3	-3	-3	-3	-3	-3	-3	-3	-3	-3	-3	-3	-3	-3	-3	-3	-3	-3	-3	-3	-3	-3	-3	-3	-3	-3
561	224	2	4	1	2	7	2	1	1	7	7	7	7	7	7	7	7	7	5	2	5	5	3	6	3	3	6	4	3	5	5	5	5	4
562	824	2	4	2	1	7	2	1	1	6	7	7	6	6	6	5	5	6	6	6	6	7	7	7	7	6	6	7	6	6	7	6	6	7
563	137	2	2	1	3	3	4	1	1	1	1	1	1	1	1	1	1	2	1	1	1	1	1	1	1	1	1	1	1	1	2	1	1	1
564	302	1	4	2	2	3	3	1	1	5	5	5	4	4	5	6	5	4	3	3	3	4	4	3	3	4	4	4	4	3	3	4	3	6
565	54	2	3	1	3	7	2	1	2	-3	-3	-3	-3	-3	-3	-3	-3	-3	-3	-3	-3	-3	-3	-3	-3	-3	-3	-3	-3	-3	-3	-3	-3	-3
566	91	1	4	2	2	7	3	1	1	7	7	7	7	7	7	7	7	7	7	7	6	6	6	6	6	7	7	7	6	6	6	6	7	7
567	53	1	4	2	2	7	3	1	1	7	7	7	7	6	6	7	7	6	6	6	7	7	7	7	7	7	6	6	7	6	7	6	7	7
568	162	1	4	2	2	7	2	1	1	7	7	7	7	5	7	4	2	4	4	5	5	6	7	7	6	7	7	6	6	5	3	7	5	7
569	33	1	3	1	3	7	5	2	-3	-3	-3	-3	-3	-3	-3	-3	-3	-3	-3	-3	-3	-3	-3	-3	-3	-3	-3	-3	-3	-3	-3	-3	-3	-3
570	506	1	4	2	2	7	2	1	1	6	6	7	5	4	4	5	4	4	4	4	4	4	4	4	4	4	4	4	4	4	4	4	4	4
571	56	1	3	2	3	3	2	1	2	-3	-3	-3	-3	-3	-3	-3	-3	-3	-3	-3	-3	-3	-3	-3	-3	-3	-3	-3	-3	-3	-3	-3	-3	-3
572	116	1	3	2	3	3	2	1	2	-3	-3	-3	-3	-3	-3	-3	-3	-3	-3	-3	-3	-3	-3	-3	-3	-3	-3	-3	-3	-3	-3	-3	-3	-3
573	33	1	5	2	1	6	1	2	-3	-3	-3	-3	-3	-3	-3	-3	-3	-3	-3	-3	-3	-3	-3	-3	-3	-3	-3	-3	-3	-3	-3	-3	-3	-3
574	238	2	3	1	3	3	4	1	1	7	7	7	6	6	6	5	6	4	4	4	4	4	5	5	5	5	4	4	4	4	4	5	3	5
575	97	1	3	2	3	3	5	1	2	-3	-3	-3	-3	-3	-3	-3	-3	-3	-3	-3	-3	-3	-3	-3	-3	-3	-3	-3	-3	-3	-3	-3	-3	-3
576	125	1	5	2	3	3	3	1	2	-3	-3	-3	-3	-3	-3	-3	-3	-3	-3	-3	-3	-3	-3	-3	-3	-3	-3	-3	-3	-3	-3	-3	-3	-3
577	493	1	4	2	3	2	2	1	1	7	7	7	7	7	7	6	5	5	6	6	5	6	6	6	6	6	6	5	5	5	5	5	5	5
578	19	1	2	1	2	1	2	2	-3	-3	-3	-3	-3	-3	-3	-3	-3	-3	-3	-3	-3	-3	-3	-3	-3	-3	-3	-3	-3	-3	-3	-3	-3	-3
579	27	1	2	1	3	3	3	2	-3	-3	-3	-3	-3	-3	-3	-3	-3	-3	-3	-3	-3	-3	-3	-3	-3	-3	-3	-3	-3	-3	-3	-3	-3	-3
580	98	2	4	1	2	5	2	2	-3	-3	-3	-3	-3	-3	-3	-3	-3	-3	-3	-3	-3	-3	-3	-3	-3	-3	-3	-3	-3	-3	-3	-3	-3	-3
581	50	1	2	1	2	1	2	1	2	-3	-3	-3	-3	-3	-3	-3	-3	-3	-3	-3	-3	-3	-3	-3	-3	-3	-3	-3	-3	-3	-3	-3	-3	-3
582	68	2	3	2	3	2	2	1	2	-3	-3	-3	-3	-3	-3	-3	-3	-3	-3	-3	-3	-3	-3	-3	-3	-3	-3	-3	-3	-3	-3	-3	-3	-3
583	44	2	2	2	2	1	2	1	1	6	6	6	6	6	5	7	5	5	7	6	5	7	5	6	5	7	6	6	5	6	6	7	7	5
584	38	2	2	1	3	2	3	2	-3	-3	-3	-3	-3	-3	-3	-3	-3	-3	-3	-3	-3	-3	-3	-3	-3	-3	-3	-3	-3	-3	-3	-3	-3	-3
585	69	2	2	2	1	5	1	2	-3	-3	-3	-3	-3	-3	-3	-3	-3	-3	-3	-3	-3	-3	-3	-3	-3	-3	-3	-3	-3	-3	-3	-3	-3	-3
586	220	1	4	1	2	4	5	1	1	7	7	7	7	6	7	7	7	7	7	6	6	6	7	6	6	6	6	6	7	7	7	7	7	7
587	48	1	3	1	4	2	3	1	2	-3	-3	-3	-3	-3	-3	-3	-3	-3	-3	-3	-3	-3	-3	-3	-3	-3	-3	-3	-3	-3	-3	-3	-3	-3
588	40	1	3	1	3	3	4	1	2	-3	-3	-3	-3	-3	-3	-3	-3	-3	-3	-3	-3	-3	-3	-3	-3	-3	-3	-3	-3	-3	-3	-3	-3	-3
589	55	1	1	1	2	1	3	1	2	-3	-3	-3	-3	-3	-3	-3	-3	-3	-3	-3	-3	-3	-3	-3	-3	-3	-3	-3	-3	-3	-3	-3	-3	-3
590	58	1	3	1	2	7	4	1	2	-3	-3	-3	-3	-3	-3	-3	-3	-3	-3	-3	-3	-3	-3	-3	-3	-3	-3	-3	-3	-3	-3	-3	-3	-3
591	51	1	3	1	3	4	5	1	2	-3	-3	-3	-3	-3	-3	-3	-3	-3	-3	-3	-3	-3	-3	-3	-3	-3	-3	-3	-3	-3	-3	-3	-3	-3
592	41	1	3	1	3	3	4	2	-3	-3	-3	-3	-3	-3	-3	-3	-3	-3	-3	-3	-3	-3	-3	-3	-3	-3	-3	-3	-3	-3	-3	-3	-3	-3
593	149	1	3	1	2	3	2	1	1	6	5	4	4	5	5	5	5	4	5	4	5	5	4	4	4	4	4	4	4	3	4	5	4	5
594	72	1	3	2	3	3	3	1	2	-3	-3	-3	-3	-3	-3	-3	-3	-3	-3	-3	-3	-3	-3	-3	-3	-3	-3	-3	-3	-3	-3	-3	-3	-3
595	83	1	3	1	3	3	3	1	1	7	7	7	7	7	7	6	6	7	6	7	7	6	7	6	7	7	7	7	7	7	7	7	7	7
596	332	1	3	2	3	3	3	1	1	7	7	7	7	5	5	6	5	6	5	5	6	5	5	5	5	5	4	5	6	4	5	7	7	7
597	38	2	3	1	2	7	5	2	-3	-3	-3	-3	-3	-3	-3	-3	-3	-3	-3	-3	-3	-3	-3	-3	-3	-3	-3	-3	-3	-3	-3	-3	-3	-3
598	166	1	3	1	3	3	2	1	1	7	7	7	6	6	6	6	6	6	7	7	6	7	6	6	6	7	7	7	6	6	6	7	7	6
599	37	1	3	1	3	2	3	2	-3	-3	-3	-3	-3	-3	-3	-3	-3	-3	-3	-3	-3	-3	-3	-3	-3	-3	-3	-3	-3	-3	-3	-3	-3	-3
600	84	1	3	2	2	3	3	1	2	-3	-3	-3	-3	-3	-3	-3	-3	-3	-3	-3	-3	-3	-3	-3	-3	-3	-3	-3	-3	-3	-3	-3	-3	-3
601	81	1	3	2	2	3	3	1	2	-3	-3	-3	-3	-3	-3	-3	-3	-3	-3	-3	-3	-3	-3	-3	-3	-3	-3	-3	-3	-3	-3	-3	-3	-3
602	78	1	3	2	3	3	3	1	2	-3	-3	-3	-3	-3	-3	-3	-3	-3	-3	-3	-3	-3	-3	-3	-3	-3	-3	-3	-3	-3	-3	-3	-3	-3
603	72	1	1	2	2	1	2	1	2	-3	-3	-3	-3	-3	-3	-3	-3	-3	-3	-3	-3	-3	-3	-3	-3	-3	-3	-3	-3	-3	-3	-3	-3	-3
604	59	1	3	1	3	3	2	1	2	-3	-3	-3	-3	-3	-3	-3	-3	-3	-3	-3	-3	-3	-3	-3	-3	-3	-3	-3	-3	-3	-3	-3	-3	-3
605	476	1	5	2	2	3	3	1	1	7	7	7	7	7	7	7	7	7	7	7	7	7	5	5	5	6	7	7	7	7	6	4	4	7
606	2917	1	3	1	3	3	3	1	1	7	7	7	7	7	7	7	7	7	7	7	7	7	7	7	7	7	7	7	7	7	7	7	7	7
607	36	2	3	1	4	2	4	2	-3	-3	-3	-3	-3	-3	-3	-3	-3	-3	-3	-3	-3	-3	-3	-3	-3	-3	-3	-3	-3	-3	-3	-3	-3	-3
608	98	1	1	2	2	1	3	1	1	1	1	1	1	1	1	1	1	1	1	1	1	1	1	1	1	1	1	1	1	1	1	1	1	1
609	80	1	5	1	3	4	5	2	-3	-3	-3	-3	-3	-3	-3	-3	-3	-3	-3	-3	-3	-3	-3	-3	-3	-3	-3	-3	-3	-3	-3	-3	-3	-3
610	67	1	5	1	3	3	3	2	-3	-3	-3	-3	-3	-3	-3	-3	-3	-3	-3	-3	-3	-3	-3	-3	-3	-3	-3	-3	-3	-3	-3	-3	-3	-3
611	48	1	2	1	4	2	4	1	2	-3	-3	-3	-3	-3	-3	-3	-3	-3	-3	-3	-3	-3	-3	-3	-3	-3	-3	-3	-3	-3	-3	-3	-3	-3
612	45	1	2	1	4	2	2	2	-3	-3	-3	-3	-3	-3	-3	-3	-3	-3	-3	-3	-3	-3	-3	-3	-3	-3	-3	-3	-3	-3	-3	-3	-3	-3
613	26	1	2	1	4	2	4	2	-3	-3	-3	-3	-3	-3	-3	-3	-3	-3	-3	-3	-3	-3	-3	-3	-3	-3	-3	-3	-3	-3	-3	-3	-3	-3
614	75	2	3	1	4	2	4	1	2	-3	-3	-3	-3	-3	-3	-3	-3	-3	-3	-3	-3	-3	-3	-3	-3	-3	-3	-3	-3	-3	-3	-3	-3	-3
615	47	2	3	1	3	3	3	1	2	-3	-3	-3	-3	-3	-3	-3	-3	-3	-3	-3	-3	-3	-3	-3	-3	-3	-3	-3	-3	-3	-3	-3	-3	-3
616	43	1	3	1	3	3	4	1	2	-3	-3	-3	-3	-3	-3	-3	-3	-3	-3	-3	-3	-3	-3	-3	-3	-3	-3	-3	-3	-3	-3	-3	-3	-3
617	116	1	4	1	4	4	5	1	2	-3	-3	-3	-3	-3	-3	-3	-3	-3	-3	-3	-3	-3	-3	-3	-3	-3	-3	-3	-3	-3	-3	-3	-3	-3
618	148	2	3	1	4	2	4	1	1	1	1	1	1	7	7	4	1	1	1	4	3	4	4	6	6	4	4	4	4	3	6	4	1	1
619	57	1	3	1	4	2	3	1	2	-3	-3	-3	-3	-3	-3	-3	-3	-3	-3	-3	-3	-3	-3	-3	-3	-3	-3	-3	-3	-3	-3	-3	-3	-3
620	181	1	2	1	3	3	5	1	1	7	7	7	7	5	6	6	6	7	6	6	5	6	6	6	6	6	6	6	6	6	6	6	5	6
621	23	1	4	1	3	3	5	2	-3	-3	-3	-3	-3	-3	-3	-3	-3	-3	-3	-3	-3	-3	-3	-3	-3	-3	-3	-3	-3	-3	-3	-3	-3	-3
622	39	2	3	1	4	2	4	2	-3	-3	-3	-3	-3	-3	-3	-3	-3	-3	-3	-3	-3	-3	-3	-3	-3	-3	-3	-3	-3	-3	-3	-3	-3	-3
623	31	1	3	1	4	2	5	2	-3	-3	-3	-3	-3	-3	-3	-3	-3	-3	-3	-3	-3	-3	-3	-3	-3	-3	-3	-3	-3	-3	-3	-3	-3	-3
624	27	1	3	1	3	2	2	2	-3	-3	-3	-3	-3	-3	-3	-3	-3	-3	-3	-3	-3	-3	-3	-3	-3	-3	-3	-3	-3	-3	-3	-3	-3	-3
625	252	1	5	1	4	2	5	1	1	6	6	6	6	5	6	5	4	5	6	5	4	4	4	5	5	5	5	6	6	4	3	4	2	6
626	93	1	3	1	4	2	4	1	1	7	7	7	7	5	3	3	3	4	4	3	3	5	3	5	4	4	3	4	3	4	4	3	3	5
627	69	1	5	1	4	2	5	1	2	-3	-3	-3	-3	-3	-3	-3	-3	-3	-3	-3	-3	-3	-3	-3	-3	-3	-3	-3	-3	-3	-3	-3	-3	-3
628	89	1	3	1	4	2	3	1	2	-3	-3	-3	-3	-3	-3	-3	-3	-3	-3	-3	-3	-3	-3	-3	-3	-3	-3	-3	-3	-3	-3	-3	-3	-3
629	31	1	4	1	4	2	5	2	-3	-3	-3	-3	-3	-3	-3	-3	-3	-3	-3	-3	-3	-3	-3	-3	-3	-3	-3	-3	-3	-3	-3	-3	-3	-3
630	35	1	2	1	4	2	4	2	-3	-3	-3	-3	-3	-3	-3	-3	-3	-3	-3	-3	-3	-3	-3	-3	-3	-3	-3	-3	-3	-3	-3	-3	-3	-3
631	40	1	5	1	3	3	5	2	-3	-3	-3	-3	-3	-3	-3	-3	-3	-3	-3	-3	-3	-3	-3	-3	-3	-3	-3	-3	-3	-3	-3	-3	-3	-3
632	28	1	4	1	3	3	3	2	-3	-3	-3	-3	-3	-3	-3	-3	-3	-3	-3	-3	-3	-3	-3	-3	-3	-3	-3	-3	-3	-3	-3	-3	-3	-3
633	26	2	3	1	4	2	4	2	-3	-3	-3	-3	-3	-3	-3	-3	-3	-3	-3	-3	-3	-3	-3	-3	-3	-3	-3	-3	-3	-3	-3	-3	-3	-3
634	100	1	4	1	4	3	4	1	2	-3	-3	-3	-3	-3	-3	-3	-3	-3	-3	-3	-3	-3	-3	-3	-3	-3	-3	-3	-3	-3	-3	-3	-3	-3
635	56	1	3	1	4	2	3	2	-3	-3	-3	-3	-3	-3	-3	-3	-3	-3	-3	-3	-3	-3	-3	-3	-3	-3	-3	-3	-3	-3	-3	-3	-3	-3
636	127	1	5	2	3	3	5	1	2	-3	-3	-3	-3	-3	-3	-3	-3	-3	-3	-3	-3	-3	-3	-3	-3	-3	-3	-3	-3	-3	-3	-3	-3	-3
637	167	1	4	1	3	3	4	1	1	7	7	7	7	6	5	3	3	4	5	6	7	6	7	6	7	7	7	7	7	7	6	6	6	5
638	38	1	1	1	2	1	2	1	2	-3	-3	-3	-3	-3	-3	-3	-3	-3	-3	-3	-3	-3	-3	-3	-3	-3	-3	-3	-3	-3	-3	-3	-3	-3
639	51	1	5	1	4	3	4	1	2	-3	-3	-3	-3	-3	-3	-3	-3	-3	-3	-3	-3	-3	-3	-3	-3	-3	-3	-3	-3	-3	-3	-3	-3	-3
640	144	1	3	1	3	3	3	1	1	7	7	7	7	7	7	5	7	7	7	7	7	6	6	6	7	7	7	7	7	7	7	7	6	7
641	49	1	5	1	3	3	4	2	-3	-3	-3	-3	-3	-3	-3	-3	-3	-3	-3	-3	-3	-3	-3	-3	-3	-3	-3	-3	-3	-3	-3	-3	-3	-3
642	79	1	5	1	3	3	4	1	2	-3	-3	-3	-3	-3	-3	-3	-3	-3	-3	-3	-3	-3	-3	-3	-3	-3	-3	-3	-3	-3	-3	-3	-3	-3
643	24	1	3	1	3	3	4	2	-3	-3	-3	-3	-3	-3	-3	-3	-3	-3	-3	-3	-3	-3	-3	-3	-3	-3	-3	-3	-3	-3	-3	-3	-3	-3
644	38	1	4	1	3	3	3	2	-3	-3	-3	-3	-3	-3	-3	-3	-3	-3	-3	-3	-3	-3	-3	-3	-3	-3	-3	-3	-3	-3	-3	-3	-3	-3
645	86	1	5	1	4	2	5	1	2	-3	-3	-3	-3	-3	-3	-3	-3	-3	-3	-3	-3	-3	-3	-3	-3	-3	-3	-3	-3	-3	-3	-3	-3	-3
646	52	1	3	1	4	2	5	2	-3	-3	-3	-3	-3	-3	-3	-3	-3	-3	-3	-3	-3	-3	-3	-3	-3	-3	-3	-3	-3	-3	-3	-3	-3	-3
647	56	1	3	1	4	2	3	1	2	-3	-3	-3	-3	-3	-3	-3	-3	-3	-3	-3	-3	-3	-3	-3	-3	-3	-3	-3	-3	-3	-3	-3	-3	-3
648	43	1	3	1	4	2	5	1	2	-3	-3	-3	-3	-3	-3	-3	-3	-3	-3	-3	-3	-3	-3	-3	-3	-3	-3	-3	-3	-3	-3	-3	-3	-3
649	36	1	2	1	3	3	3	2	-3	-3	-3	-3	-3	-3	-3	-3	-3	-3	-3	-3	-3	-3	-3	-3	-3	-3	-3	-3	-3	-3	-3	-3	-3	-3
650	28	1	3	1	4	2	4	2	-3	-3	-3	-3	-3	-3	-3	-3	-3	-3	-3	-3	-3	-3	-3	-3	-3	-3	-3	-3	-3	-3	-3	-3	-3	-3
651	36	1	3	1	4	2	5	2	-3	-3	-3	-3	-3	-3	-3	-3	-3	-3	-3	-3	-3	-3	-3	-3	-3	-3	-3	-3	-3	-3	-3	-3	-3	-3
652	42	1	3	1	4	2	5	1	2	-3	-3	-3	-3	-3	-3	-3	-3	-3	-3	-3	-3	-3	-3	-3	-3	-3	-3	-3	-3	-3	-3	-3	-3	-3
653	33	2	2	1	4	2	4	1	2	-3	-3	-3	-3	-3	-3	-3	-3	-3	-3	-3	-3	-3	-3	-3	-3	-3	-3	-3	-3	-3	-3	-3	-3	-3
654	20	2	3	1	4	2	5	2	-3	-3	-3	-3	-3	-3	-3	-3	-3	-3	-3	-3	-3	-3	-3	-3	-3	-3	-3	-3	-3	-3	-3	-3	-3	-3
655	47	1	3	1	3	2	3	1	2	-3	-3	-3	-3	-3	-3	-3	-3	-3	-3	-3	-3	-3	-3	-3	-3	-3	-3	-3	-3	-3	-3	-3	-3	-3
656	245	1	5	1	3	3	4	1	1	7	7	7	7	7	7	7	6	5	5	6	6	6	3	3	3	2	7	7	7	7	2	2	2	2
657	195	1	3	1	3	3	3	1	1	6	6	6	7	5	6	5	5	5	6	6	6	6	6	6	6	6	6	6	6	6	6	6	5	6
658	189	1	4	1	4	3	5	1	2	-3	-3	-3	-3	-3	-3	-3	-3	-3	-3	-3	-3	-3	-3	-3	-3	-3	-3	-3	-3	-3	-3	-3	-3	-3
659	36	1	4	1	4	2	5	1	2	-3	-3	-3	-3	-3	-3	-3	-3	-3	-3	-3	-3	-3	-3	-3	-3	-3	-3	-3	-3	-3	-3	-3	-3	-3
660	129	1	3	1	4	2	5	1	2	-3	-3	-3	-3	-3	-3	-3	-3	-3	-3	-3	-3	-3	-3	-3	-3	-3	-3	-3	-3	-3	-3	-3	-3	-3
661	37	1	3	1	3	3	4	2	-3	-3	-3	-3	-3	-3	-3	-3	-3	-3	-3	-3	-3	-3	-3	-3	-3	-3	-3	-3	-3	-3	-3	-3	-3	-3
662	82	2	4	1	2	3	4	2	-3	-3	-3	-3	-3	-3	-3	-3	-3	-3	-3	-3	-3	-3	-3	-3	-3	-3	-3	-3	-3	-3	-3	-3	-3	-3
663	77	1	4	1	3	3	2	2	-3	-3	-3	-3	-3	-3	-3	-3	-3	-3	-3	-3	-3	-3	-3	-3	-3	-3	-3	-3	-3	-3	-3	-3	-3	-3
664	27	1	5	1	3	7	2	2	-3	-3	-3	-3	-3	-3	-3	-3	-3	-3	-3	-3	-3	-3	-3	-3	-3	-3	-3	-3	-3	-3	-3	-3	-3	-3
665	75	2	3	1	4	2	4	1	2	-3	-3	-3	-3	-3	-3	-3	-3	-3	-3	-3	-3	-3	-3	-3	-3	-3	-3	-3	-3	-3	-3	-3	-3	-3
666	379	2	4	2	2	7	3	1	1	7	7	7	6	7	7	2	6	4	6	6	6	5	5	4	4	3	5	6	6	6	6	6	5	6
667	163	1	3	1	3	3	3	1	1	7	7	7	7	4	5	7	7	4	4	4	4	3	3	3	7	5	5	4	4	4	3	3	2	3
668	330	1	5	2	4	6	3	1	1	7	7	7	6	5	5	5	4	5	6	4	3	6	6	5	5	5	6	6	7	6	6	7	5	7
669	101	1	5	1	3	3	5	1	2	-3	-3	-3	-3	-3	-3	-3	-3	-3	-3	-3	-3	-3	-3	-3	-3	-3	-3	-3	-3	-3	-3	-3	-3	-3
670	52	1	3	1	3	3	3	1	2	-3	-3	-3	-3	-3	-3	-3	-3	-3	-3	-3	-3	-3	-3	-3	-3	-3	-3	-3	-3	-3	-3	-3	-3	-3
671	117	1	3	1	3	3	3	1	1	6	6	6	6	6	5	5	6	6	6	5	5	6	6	6	5	6	6	6	6	5	5	5	5	5
672	32	1	3	1	3	3	3	2	-3	-3	-3	-3	-3	-3	-3	-3	-3	-3	-3	-3	-3	-3	-3	-3	-3	-3	-3	-3	-3	-3	-3	-3	-3	-3
673	87	1	3	1	3	3	5	1	2	-3	-3	-3	-3	-3	-3	-3	-3	-3	-3	-3	-3	-3	-3	-3	-3	-3	-3	-3	-3	-3	-3	-3	-3	-3
674	45	1	3	1	4	2	4	1	2	-3	-3	-3	-3	-3	-3	-3	-3	-3	-3	-3	-3	-3	-3	-3	-3	-3	-3	-3	-3	-3	-3	-3	-3	-3
675	173	2	4	1	2	7	4	1	2	-3	-3	-3	-3	-3	-3	-3	-3	-3	-3	-3	-3	-3	-3	-3	-3	-3	-3	-3	-3	-3	-3	-3	-3	-3
676	196	2	5	2	3	2	2	1	2	-3	-3	-3	-3	-3	-3	-3	-3	-3	-3	-3	-3	-3	-3	-3	-3	-3	-3	-3	-3	-3	-3	-3	-3	-3
677	287	1	4	2	3	2	4	1	1	7	7	7	7	7	6	5	5	6	4	5	5	5	5	5	5	5	5	5	5	5	5	4	4	7
678	39	1	4	1	2	3	2	2	-3	-3	-3	-3	-3	-3	-3	-3	-3	-3	-3	-3	-3	-3	-3	-3	-3	-3	-3	-3	-3	-3	-3	-3	-3	-3
679	98	1	5	1	2	7	3	1	2	-3	-3	-3	-3	-3	-3	-3	-3	-3	-3	-3	-3	-3	-3	-3	-3	-3	-3	-3	-3	-3	-3	-3	-3	-3
680	73	2	5	1	3	6	2	1	2	-3	-3	-3	-3	-3	-3	-3	-3	-3	-3	-3	-3	-3	-3	-3	-3	-3	-3	-3	-3	-3	-3	-3	-3	-3
681	194	1	5	2	2	3	3	1	1	7	7	7	7	7	7	7	7	7	7	7	7	7	7	7	7	7	7	7	7	7	7	7	7	7
682	380	2	4	1	2	4	2	1	1	7	7	7	7	5	6	5	6	5	6	5	5	6	6	6	6	6	6	6	6	6	6	6	6	6
683	117	1	5	1	3	3	5	1	2	-3	-3	-3	-3	-3	-3	-3	-3	-3	-3	-3	-3	-3	-3	-3	-3	-3	-3	-3	-3	-3	-3	-3	-3	-3
684	74	1	4	1	1	7	2	2	-3	-3	-3	-3	-3	-3	-3	-3	-3	-3	-3	-3	-3	-3	-3	-3	-3	-3	-3	-3	-3	-3	-3	-3	-3	-3
685	753	1	5	1	2	4	2	1	1	5	7	7	7	4	4	4	4	4	5	4	4	4	4	4	6	4	4	4	4	4	3	4	3	4
686	200	2	4	1	3	3	2	1	1	7	7	7	4	7	7	7	4	4	4	7	4	5	5	5	5	6	6	4	7	5	4	7	5	7
687	238	2	5	1	1	4	2	1	2	-3	-3	-3	-3	-3	-3	-3	-3	-3	-3	-3	-3	-3	-3	-3	-3	-3	-3	-3	-3	-3	-3	-3	-3	-3
688	28	1	3	1	4	2	5	2	-3	-3	-3	-3	-3	-3	-3	-3	-3	-3	-3	-3	-3	-3	-3	-3	-3	-3	-3	-3	-3	-3	-3	-3	-3	-3
689	31	1	2	1	2	1	2	2	-3	-3	-3	-3	-3	-3	-3	-3	-3	-3	-3	-3	-3	-3	-3	-3	-3	-3	-3	-3	-3	-3	-3	-3	-3	-3
690	259	2	4	1	2	5	4	1	1	7	7	7	7	5	6	6	6	7	7	7	7	7	7	7	7	7	7	7	7	7	7	7	7	7
691	83	1	4	1	3	3	2	2	-3	-3	-3	-3	-3	-3	-3	-3	-3	-3	-3	-3	-3	-3	-3	-3	-3	-3	-3	-3	-3	-3	-3	-3	-3	-3
692	271	1	4	1	3	3	2	1	1	7	7	7	7	7	4	7	6	4	4	5	6	4	4	2	3	4	5	4	5	6	5	4	3	7
693	564	1	3	1	1	7	2	1	1	7	7	7	7	4	4	4	7	4	4	7	7	7	4	4	4	4	4	4	4	4	4	4	4	4
694	90	2	5	1	3	3	3	2	-3	-3	-3	-3	-3	-3	-3	-3	-3	-3	-3	-3	-3	-3	-3	-3	-3	-3	-3	-3	-3	-3	-3	-3	-3	-3
695	317	1	5	1	2	3	3	1	1	7	7	7	5	5	6	4	7	4	4	5	4	4	4	4	4	4	4	4	4	4	4	5	5	6
696	115	1	4	1	3	3	3	2	-3	-3	-3	-3	-3	-3	-3	-3	-3	-3	-3	-3	-3	-3	-3	-3	-3	-3	-3	-3	-3	-3	-3	-3	-3	-3
697	71	2	3	1	3	7	5	1	2	-3	-3	-3	-3	-3	-3	-3	-3	-3	-3	-3	-3	-3	-3	-3	-3	-3	-3	-3	-3	-3	-3	-3	-3	-3
698	85	1	4	1	3	4	5	1	1	6	6	6	6	6	6	6	6	6	6	6	6	6	6	6	6	6	6	6	6	6	6	6	6	6
699	387	2	5	2	2	7	2	1	1	7	7	7	7	7	7	7	7	7	7	7	7	7	7	7	7	7	7	7	7	7	7	7	7	7
700	473	2	4	1	3	2	4	1	1	7	7	7	7	7	7	6	6	6	6	7	6	6	6	6	6	6	6	6	6	6	6	6	6	7
701	227	2	3	2	1	7	2	1	2	-3	-3	-3	-3	-3	-3	-3	-3	-3	-3	-3	-3	-3	-3	-3	-3	-3	-3	-3	-3	-3	-3	-3	-3	-3
702	48	1	4	2	2	3	4	2	-3	-3	-3	-3	-3	-3	-3	-3	-3	-3	-3	-3	-3	-3	-3	-3	-3	-3	-3	-3	-3	-3	-3	-3	-3	-3
703	47	2	3	1	1	4	2	1	2	-3	-3	-3	-3	-3	-3	-3	-3	-3	-3	-3	-3	-3	-3	-3	-3	-3	-3	-3	-3	-3	-3	-3	-3	-3
704	45	2	4	1	2	4	3	2	-3	-3	-3	-3	-3	-3	-3	-3	-3	-3	-3	-3	-3	-3	-3	-3	-3	-3	-3	-3	-3	-3	-3	-3	-3	-3
705	35	2	4	1	2	4	3	2	-3	-3	-3	-3	-3	-3	-3	-3	-3	-3	-3	-3	-3	-3	-3	-3	-3	-3	-3	-3	-3	-3	-3	-3	-3	-3
706	116	1	4	2	1	7	2	1	2	-3	-3	-3	-3	-3	-3	-3	-3	-3	-3	-3	-3	-3	-3	-3	-3	-3	-3	-3	-3	-3	-3	-3	-3	-3
707	77	2	5	1	3	2	3	1	2	-3	-3	-3	-3	-3	-3	-3	-3	-3	-3	-3	-3	-3	-3	-3	-3	-3	-3	-3	-3	-3	-3	-3	-3	-3
708	67	1	4	1	3	2	3	1	1	7	7	7	7	7	7	7	7	2	4	4	4	4	4	4	4	4	4	4	5	4	4	4	3	4
709	45	1	5	2	2	7	2	2	-3	-3	-3	-3	-3	-3	-3	-3	-3	-3	-3	-3	-3	-3	-3	-3	-3	-3	-3	-3	-3	-3	-3	-3	-3	-3
710	245	2	4	1	2	4	3	1	1	7	7	7	7	7	7	7	7	7	7	7	7	7	7	7	7	7	7	7	7	7	7	7	7	7
711	78	1	4	2	2	3	3	2	-3	-3	-3	-3	-3	-3	-3	-3	-3	-3	-3	-3	-3	-3	-3	-3	-3	-3	-3	-3	-3	-3	-3	-3	-3	-3
712	147	2	3	1	2	2	3	2	-3	-3	-3	-3	-3	-3	-3	-3	-3	-3	-3	-3	-3	-3	-3	-3	-3	-3	-3	-3	-3	-3	-3	-3	-3	-3
713	88	2	4	1	1	4	2	2	-3	-3	-3	-3	-3	-3	-3	-3	-3	-3	-3	-3	-3	-3	-3	-3	-3	-3	-3	-3	-3	-3	-3	-3	-3	-3
714	209	2	4	1	3	3	2	1	1	6	7	7	7	6	6	7	7	5	6	6	6	6	6	6	6	6	6	6	6	6	6	6	6	7
715	84	2	4	1	1	7	1	1	2	-3	-3	-3	-3	-3	-3	-3	-3	-3	-3	-3	-3	-3	-3	-3	-3	-3	-3	-3	-3	-3	-3	-3	-3	-3
716	286	2	4	1	2	2	2	1	1	7	7	7	7	4	4	4	4	7	7	7	7	7	6	6	6	6	7	6	4	7	4	4	4	7
717	74	1	4	2	1	7	1	2	-3	-3	-3	-3	-3	-3	-3	-3	-3	-3	-3	-3	-3	-3	-3	-3	-3	-3	-3	-3	-3	-3	-3	-3	-3	-3
718	332	1	5	1	2	3	3	2	-3	-3	-3	-3	-3	-3	-3	-3	-3	-3	-3	-3	-3	-3	-3	-3	-3	-3	-3	-3	-3	-3	-3	-3	-3	-3
719	473	2	4	1	2	5	2	1	1	7	7	7	5	4	4	5	3	5	2	4	4	2	3	5	5	5	2	2	3	2	2	3	1	3
720	37	2	3	2	1	5	1	2	-3	-3	-3	-3	-3	-3	-3	-3	-3	-3	-3	-3	-3	-3	-3	-3	-3	-3	-3	-3	-3	-3	-3	-3	-3	-3
721	291	1	4	1	3	3	3	1	1	6	6	7	6	6	6	6	6	5	5	6	6	6	6	6	6	6	6	6	6	6	6	6	6	6
722	491	2	4	2	3	3	3	1	1	7	7	7	7	5	6	6	6	6	6	6	5	6	6	6	6	6	6	5	6	6	6	6	6	7
723	182	1	4	2	1	3	1	2	-3	-3	-3	-3	-3	-3	-3	-3	-3	-3	-3	-3	-3	-3	-3	-3	-3	-3	-3	-3	-3	-3	-3	-3	-3	-3
724	255	2	3	2	1	5	1	1	1	7	7	7	7	7	7	7	7	7	7	7	7	7	7	7	7	7	7	7	7	7	7	7	6	7
725	534	1	5	2	2	3	2	1	1	7	7	7	7	7	7	7	7	7	7	7	7	7	7	7	7	7	7	7	7	7	4	4	4	6
726	327	2	4	2	1	7	2	1	1	1	3	7	4	6	6	6	5	3	4	5	5	4	4	4	4	4	4	4	4	4	3	4	4	4
727	86	1	5	1	3	3	3	1	2	-3	-3	-3	-3	-3	-3	-3	-3	-3	-3	-3	-3	-3	-3	-3	-3	-3	-3	-3	-3	-3	-3	-3	-3	-3
728	516	2	4	1	2	5	2	1	1	7	7	7	4	7	6	6	7	6	6	6	6	6	7	7	7	7	7	6	6	7	6	4	4	6
729	59	1	5	1	3	4	4	2	-3	-3	-3	-3	-3	-3	-3	-3	-3	-3	-3	-3	-3	-3	-3	-3	-3	-3	-3	-3	-3	-3	-3	-3	-3	-3
730	280	2	4	2	3	3	1	1	1	7	7	7	7	6	6	6	6	6	6	6	6	6	6	6	6	6	6	6	6	6	6	7	7	7
731	67	1	5	1	3	3	5	1	2	-3	-3	-3	-3	-3	-3	-3	-3	-3	-3	-3	-3	-3	-3	-3	-3	-3	-3	-3	-3	-3	-3	-3	-3	-3
732	189	2	4	1	2	3	2	1	1	6	6	6	6	6	6	7	6	6	6	6	6	6	6	6	6	6	6	6	6	6	6	6	6	6
733	169	2	4	1	1	7	3	1	2	-3	-3	-3	-3	-3	-3	-3	-3	-3	-3	-3	-3	-3	-3	-3	-3	-3	-3	-3	-3	-3	-3	-3	-3	-3
734	141	1	4	2	2	4	2	2	-3	-3	-3	-3	-3	-3	-3	-3	-3	-3	-3	-3	-3	-3	-3	-3	-3	-3	-3	-3	-3	-3	-3	-3	-3	-3
735	443	1	5	1	2	4	2	1	1	6	6	6	5	6	6	6	6	6	7	7	6	5	5	4	4	6	6	5	5	5	5	5	5	7
736	198	2	4	2	1	4	2	1	1	6	6	6	6	6	6	6	6	6	6	6	6	6	6	6	6	6	6	6	6	6	6	6	6	6
737	245	2	4	1	1	4	2	1	1	6	7	7	7	6	7	7	6	6	6	7	7	7	6	6	6	7	7	7	7	7	7	7	7	7
738	134	1	5	2	1	6	2	1	1	7	7	7	7	6	6	6	5	7	7	7	7	5	5	5	5	6	7	7	7	7	5	6	6	7
739	652	2	4	2	1	7	1	1	1	7	7	7	7	6	6	5	5	5	5	5	5	7	5	5	5	5	5	7	6	6	5	5	5	5
740	44	1	4	1	2	4	2	2	-3	-3	-3	-3	-3	-3	-3	-3	-3	-3	-3	-3	-3	-3	-3	-3	-3	-3	-3	-3	-3	-3	-3	-3	-3	-3
741	58	2	5	1	4	7	4	2	-3	-3	-3	-3	-3	-3	-3	-3	-3	-3	-3	-3	-3	-3	-3	-3	-3	-3	-3	-3	-3	-3	-3	-3	-3	-3
742	109	1	4	1	4	3	5	1	2	-3	-3	-3	-3	-3	-3	-3	-3	-3	-3	-3	-3	-3	-3	-3	-3	-3	-3	-3	-3	-3	-3	-3	-3	-3
743	253	2	4	1	2	4	2	1	1	7	7	5	5	7	5	4	4	5	5	5	5	6	6	7	7	6	6	5	5	4	5	5	7	5
744	133	2	4	1	2	3	3	1	2	-3	-3	-3	-3	-3	-3	-3	-3	-3	-3	-3	-3	-3	-3	-3	-3	-3	-3	-3	-3	-3	-3	-3	-3	-3
745	158	2	5	1	2	2	3	1	1	1	1	1	1	1	1	1	1	1	1	1	1	1	1	1	1	1	1	1	1	1	1	1	1	1
746	203	1	4	1	1	3	2	2	-3	-3	-3	-3	-3	-3	-3	-3	-3	-3	-3	-3	-3	-3	-3	-3	-3	-3	-3	-3	-3	-3	-3	-3	-3	-3
747	195	2	4	1	3	7	3	1	1	4	4	4	4	4	4	4	4	4	4	4	4	4	4	4	4	4	4	4	4	4	4	4	4	4
748	118	1	4	1	1	4	2	1	2	-3	-3	-3	-3	-3	-3	-3	-3	-3	-3	-3	-3	-3	-3	-3	-3	-3	-3	-3	-3	-3	-3	-3	-3	-3
749	109	1	4	2	1	7	1	2	-3	-3	-3	-3	-3	-3	-3	-3	-3	-3	-3	-3	-3	-3	-3	-3	-3	-3	-3	-3	-3	-3	-3	-3	-3	-3
750	80	2	3	2	1	7	2	1	2	-3	-3	-3	-3	-3	-3	-3	-3	-3	-3	-3	-3	-3	-3	-3	-3	-3	-3	-3	-3	-3	-3	-3	-3	-3
751	100	2	5	1	1	4	2	1	2	-3	-3	-3	-3	-3	-3	-3	-3	-3	-3	-3	-3	-3	-3	-3	-3	-3	-3	-3	-3	-3	-3	-3	-3	-3
752	171	2	4	1	3	2	3	1	1	7	7	7	7	6	6	5	6	4	6	6	5	6	6	6	6	6	6	6	6	5	5	5	5	6
753	136	1	4	1	2	3	2	1	2	-3	-3	-3	-3	-3	-3	-3	-3	-3	-3	-3	-3	-3	-3	-3	-3	-3	-3	-3	-3	-3	-3	-3	-3	-3
754	511	2	4	1	2	5	1	1	1	6	6	7	6	6	6	6	6	6	6	6	6	6	6	6	6	6	6	6	6	6	6	6	6	6
755	199	2	4	1	2	3	2	1	1	7	7	7	6	5	5	5	5	3	4	4	4	7	6	7	7	7	4	4	4	5	5	5	5	5
756	27	2	2	1	3	3	2	2	-3	-3	-3	-3	-3	-3	-3	-3	-3	-3	-3	-3	-3	-3	-3	-3	-3	-3	-3	-3	-3	-3	-3	-3	-3	-3
757	83	2	4	1	2	4	2	1	2	-3	-3	-3	-3	-3	-3	-3	-3	-3	-3	-3	-3	-3	-3	-3	-3	-3	-3	-3	-3	-3	-3	-3	-3	-3
758	197	1	5	2	1	4	2	2	-3	-3	-3	-3	-3	-3	-3	-3	-3	-3	-3	-3	-3	-3	-3	-3	-3	-3	-3	-3	-3	-3	-3	-3	-3	-3
759	212	2	4	1	3	3	4	1	1	6	7	7	7	7	6	3	6	5	5	6	6	6	6	6	6	6	6	6	6	7	7	6	6	7
760	57	2	4	1	2	3	3	1	2	-3	-3	-3	-3	-3	-3	-3	-3	-3	-3	-3	-3	-3	-3	-3	-3	-3	-3	-3	-3	-3	-3	-3	-3	-3
761	95	2	4	1	3	2	2	1	1	2	2	2	2	1	1	1	1	1	1	1	1	1	1	1	1	1	1	1	1	1	1	1	1	1
762	35	2	3	1	4	2	5	1	2	-3	-3	-3	-3	-3	-3	-3	-3	-3	-3	-3	-3	-3	-3	-3	-3	-3	-3	-3	-3	-3	-3	-3	-3	-3
763	114	1	4	2	1	4	3	2	-3	-3	-3	-3	-3	-3	-3	-3	-3	-3	-3	-3	-3	-3	-3	-3	-3	-3	-3	-3	-3	-3	-3	-3	-3	-3
764	18	2	3	1	3	2	3	2	-3	-3	-3	-3	-3	-3	-3	-3	-3	-3	-3	-3	-3	-3	-3	-3	-3	-3	-3	-3	-3	-3	-3	-3	-3	-3
765	31	2	4	1	1	4	2	2	-3	-3	-3	-3	-3	-3	-3	-3	-3	-3	-3	-3	-3	-3	-3	-3	-3	-3	-3	-3	-3	-3	-3	-3	-3	-3
766	52	1	5	1	3	2	5	2	-3	-3	-3	-3	-3	-3	-3	-3	-3	-3	-3	-3	-3	-3	-3	-3	-3	-3	-3	-3	-3	-3	-3	-3	-3	-3
767	107	1	4	2	1	4	2	2	-3	-3	-3	-3	-3	-3	-3	-3	-3	-3	-3	-3	-3	-3	-3	-3	-3	-3	-3	-3	-3	-3	-3	-3	-3	-3
768	445	1	4	1	2	4	4	2	-3	-3	-3	-3	-3	-3	-3	-3	-3	-3	-3	-3	-3	-3	-3	-3	-3	-3	-3	-3	-3	-3	-3	-3	-3	-3
769	22	2	2	1	4	2	2	2	-3	-3	-3	-3	-3	-3	-3	-3	-3	-3	-3	-3	-3	-3	-3	-3	-3	-3	-3	-3	-3	-3	-3	-3	-3	-3
770	64	1	5	1	1	4	3	2	-3	-3	-3	-3	-3	-3	-3	-3	-3	-3	-3	-3	-3	-3	-3	-3	-3	-3	-3	-3	-3	-3	-3	-3	-3	-3
771	71	1	5	1	3	3	5	2	-3	-3	-3	-3	-3	-3	-3	-3	-3	-3	-3	-3	-3	-3	-3	-3	-3	-3	-3	-3	-3	-3	-3	-3	-3	-3
772	691	2	4	2	2	7	1	1	1	1	1	1	1	4	6	3	6	2	2	4	4	2	2	2	2	2	2	2	2	2	2	2	2	2
773	142	1	5	2	3	2	5	1	1	7	7	7	7	5	5	5	5	5	5	5	5	5	4	5	4	5	5	5	5	5	5	5	5	5
774	64	2	4	1	1	5	1	2	-3	-3	-3	-3	-3	-3	-3	-3	-3	-3	-3	-3	-3	-3	-3	-3	-3	-3	-3	-3	-3	-3	-3	-3	-3	-3
775	89	1	4	2	2	7	3	2	-3	-3	-3	-3	-3	-3	-3	-3	-3	-3	-3	-3	-3	-3	-3	-3	-3	-3	-3	-3	-3	-3	-3	-3	-3	-3
776	158	2	5	2	2	4	2	2	-3	-3	-3	-3	-3	-3	-3	-3	-3	-3	-3	-3	-3	-3	-3	-3	-3	-3	-3	-3	-3	-3	-3	-3	-3	-3
777	240	2	4	2	3	3	2	1	1	7	6	6	6	6	6	6	6	6	6	6	6	6	6	6	6	6	6	6	6	6	6	6	6	6
778	364	1	4	1	2	7	4	1	1	7	7	7	7	6	6	6	7	6	6	7	4	6	6	6	6	6	6	6	6	6	6	6	6	6
779	135	1	5	1	1	4	2	2	-3	-3	-3	-3	-3	-3	-3	-3	-3	-3	-3	-3	-3	-3	-3	-3	-3	-3	-3	-3	-3	-3	-3	-3	-3	-3
780	293	1	4	2	2	3	2	1	1	7	7	7	7	7	7	7	7	7	7	7	7	7	7	7	7	7	7	7	7	7	7	7	7	7
781	45	2	2	1	2	1	1	2	-3	-3	-3	-3	-3	-3	-3	-3	-3	-3	-3	-3	-3	-3	-3	-3	-3	-3	-3	-3	-3	-3	-3	-3	-3	-3
782	146	1	5	1	1	4	2	1	2	-3	-3	-3	-3	-3	-3	-3	-3	-3	-3	-3	-3	-3	-3	-3	-3	-3	-3	-3	-3	-3	-3	-3	-3	-3
783	98	2	3	1	1	4	2	1	2	-3	-3	-3	-3	-3	-3	-3	-3	-3	-3	-3	-3	-3	-3	-3	-3	-3	-3	-3	-3	-3	-3	-3	-3	-3
784	617	1	5	1	1	4	1	1	1	6	6	6	7	6	6	6	6	6	6	6	6	6	6	6	6	7	6	7	6	6	6	7	6	7
785	620	2	4	2	2	3	2	1	1	7	7	7	7	5	5	4	4	4	5	4	5	3	4	5	5	5	4	4	3	3	3	3	4	5
786	155	2	4	1	2	7	2	1	1	7	7	7	7	7	7	7	7	7	7	7	7	7	7	7	7	7	7	7	7	7	7	7	7	7
787	85	2	2	2	4	4	3	1	1	4	5	4	5	3	5	6	6	4	4	3	3	6	3	6	4	5	6	3	6	6	7	2	6	5
788	116	2	4	1	3	2	3	1	1	4	4	6	7	6	6	6	6	5	5	5	5	5	5	5	5	5	5	5	5	5	5	5	5	5
789	149	1	4	1	3	2	2	1	1	6	6	6	6	6	6	6	6	6	6	6	6	6	6	6	6	6	6	6	6	6	6	6	6	6
790	300	2	4	2	1	5	3	1	1	7	7	7	7	5	6	5	7	3	4	5	5	5	5	5	6	6	6	6	6	6	5	5	5	6
791	379	2	4	1	2	7	2	1	1	7	7	7	7	7	6	6	6	7	6	6	6	6	6	5	6	5	6	5	6	5	5	6	3	6
792	73	1	4	1	1	7	3	2	-3	-3	-3	-3	-3	-3	-3	-3	-3	-3	-3	-3	-3	-3	-3	-3	-3	-3	-3	-3	-3	-3	-3	-3	-3	-3
793	289	1	4	2	3	2	3	1	1	7	6	7	6	5	3	4	5	3	4	5	4	3	3	3	2	3	3	5	4	3	2	5	1	5
794	139	1	4	1	1	4	3	2	-3	-3	-3	-3	-3	-3	-3	-3	-3	-3	-3	-3	-3	-3	-3	-3	-3	-3	-3	-3	-3	-3	-3	-3	-3	-3
795	595	1	5	2	1	7	3	1	1	7	7	7	7	7	7	7	7	7	7	7	7	7	7	7	7	7	7	7	7	7	7	7	7	7
796	39	1	4	2	3	2	3	2	-3	-3	-3	-3	-3	-3	-3	-3	-3	-3	-3	-3	-3	-3	-3	-3	-3	-3	-3	-3	-3	-3	-3	-3	-3	-3
797	112	1	4	2	3	3	3	2	-3	-3	-3	-3	-3	-3	-3	-3	-3	-3	-3	-3	-3	-3	-3	-3	-3	-3	-3	-3	-3	-3	-3	-3	-3	-3
798	77	1	5	2	3	2	4	1	2	-3	-3	-3	-3	-3	-3	-3	-3	-3	-3	-3	-3	-3	-3	-3	-3	-3	-3	-3	-3	-3	-3	-3	-3	-3
799	114	2	4	1	2	3	3	1	2	-3	-3	-3	-3	-3	-3	-3	-3	-3	-3	-3	-3	-3	-3	-3	-3	-3	-3	-3	-3	-3	-3	-3	-3	-3
800	70	1	4	1	2	3	3	1	2	-3	-3	-3	-3	-3	-3	-3	-3	-3	-3	-3	-3	-3	-3	-3	-3	-3	-3	-3	-3	-3	-3	-3	-3	-3
801	57	1	4	2	3	3	3	2	-3	-3	-3	-3	-3	-3	-3	-3	-3	-3	-3	-3	-3	-3	-3	-3	-3	-3	-3	-3	-3	-3	-3	-3	-3	-3
802	270	1	4	1	2	3	5	1	1	6	7	7	7	7	6	7	4	4	4	6	5	5	5	5	5	5	5	4	5	4	4	5	5	6
803	131	1	3	2	3	3	3	1	2	-3	-3	-3	-3	-3	-3	-3	-3	-3	-3	-3	-3	-3	-3	-3	-3	-3	-3	-3	-3	-3	-3	-3	-3	-3
804	113	1	5	1	1	4	1	1	2	-3	-3	-3	-3	-3	-3	-3	-3	-3	-3	-3	-3	-3	-3	-3	-3	-3	-3	-3	-3	-3	-3	-3	-3	-3
805	179	1	4	1	3	4	4	1	1	6	6	6	6	4	3	2	3	4	4	4	4	6	6	4	5	6	5	5	5	5	5	5	5	6
806	106	1	5	1	1	4	1	1	1	1	1	1	1	1	1	1	1	1	1	1	1	1	1	1	1	1	1	1	1	1	1	1	1	1
807	53	1	5	1	2	4	1	1	2	-3	-3	-3	-3	-3	-3	-3	-3	-3	-3	-3	-3	-3	-3	-3	-3	-3	-3	-3	-3	-3	-3	-3	-3	-3
808	280	2	4	2	3	3	5	1	1	6	7	7	7	7	7	6	7	7	7	7	7	7	7	7	7	7	7	7	7	7	7	7	6	7
809	208	1	5	2	2	3	3	1	2	-3	-3	-3	-3	-3	-3	-3	-3	-3	-3	-3	-3	-3	-3	-3	-3	-3	-3	-3	-3	-3	-3	-3	-3	-3
810	312	1	4	1	3	3	3	1	1	6	7	7	7	6	5	6	5	5	5	7	6	5	5	5	5	5	5	4	4	4	4	5	3	6
811	60	1	5	1	2	3	4	2	-3	-3	-3	-3	-3	-3	-3	-3	-3	-3	-3	-3	-3	-3	-3	-3	-3	-3	-3	-3	-3	-3	-3	-3	-3	-3
812	39	1	3	2	3	3	2	1	2	-3	-3	-3	-3	-3	-3	-3	-3	-3	-3	-3	-3	-3	-3	-3	-3	-3	-3	-3	-3	-3	-3	-3	-3	-3
813	56	1	5	1	2	3	2	2	-3	-3	-3	-3	-3	-3	-3	-3	-3	-3	-3	-3	-3	-3	-3	-3	-3	-3	-3	-3	-3	-3	-3	-3	-3	-3
814	116	1	4	2	2	7	4	1	2	-3	-3	-3	-3	-3	-3	-3	-3	-3	-3	-3	-3	-3	-3	-3	-3	-3	-3	-3	-3	-3	-3	-3	-3	-3
815	270	1	4	1	2	7	2	1	1	7	7	7	7	7	6	6	6	6	6	6	6	1	7	7	7	1	7	5	6	6	6	6	6	7
816	401	1	4	1	2	4	4	1	1	7	7	7	7	7	7	7	7	7	7	7	7	7	5	5	5	5	6	4	3	5	7	7	5	7
817	404	2	4	1	1	4	2	1	1	7	7	7	7	7	7	7	7	7	7	7	7	7	7	7	7	7	7	7	7	7	7	7	7	7
818	731	2	5	2	1	1	1	1	1	6	6	6	5	7	7	5	6	4	5	5	6	5	4	5	5	5	6	5	7	5	5	5	6	7
819	40	2	1	1	2	1	2	1	2	-3	-3	-3	-3	-3	-3	-3	-3	-3	-3	-3	-3	-3	-3	-3	-3	-3	-3	-3	-3	-3	-3	-3	-3	-3
820	38	2	1	1	2	1	2	1	2	-3	-3	-3	-3	-3	-3	-3	-3	-3	-3	-3	-3	-3	-3	-3	-3	-3	-3	-3	-3	-3	-3	-3	-3	-3
821	147	2	4	1	2	3	2	2	-3	-3	-3	-3	-3	-3	-3	-3	-3	-3	-3	-3	-3	-3	-3	-3	-3	-3	-3	-3	-3	-3	-3	-3	-3	-3
822	27	2	1	2	2	1	2	2	-3	-3	-3	-3	-3	-3	-3	-3	-3	-3	-3	-3	-3	-3	-3	-3	-3	-3	-3	-3	-3	-3	-3	-3	-3	-3
823	59	2	1	1	2	1	2	1	2	-3	-3	-3	-3	-3	-3	-3	-3	-3	-3	-3	-3	-3	-3	-3	-3	-3	-3	-3	-3	-3	-3	-3	-3	-3
824	30	1	4	1	3	2	3	2	-3	-3	-3	-3	-3	-3	-3	-3	-3	-3	-3	-3	-3	-3	-3	-3	-3	-3	-3	-3	-3	-3	-3	-3	-3	-3
825	28	2	2	1	4	3	3	2	-3	-3	-3	-3	-3	-3	-3	-3	-3	-3	-3	-3	-3	-3	-3	-3	-3	-3	-3	-3	-3	-3	-3	-3	-3	-3
826	69	2	1	1	2	1	2	1	2	-3	-3	-3	-3	-3	-3	-3	-3	-3	-3	-3	-3	-3	-3	-3	-3	-3	-3	-3	-3	-3	-3	-3	-3	-3
827	103	2	1	1	2	1	2	1	1	7	7	7	5	7	7	7	5	5	4	5	4	6	6	5	5	6	5	5	5	5	5	6	4	6
828	31	2	1	1	2	1	2	2	-3	-3	-3	-3	-3	-3	-3	-3	-3	-3	-3	-3	-3	-3	-3	-3	-3	-3	-3	-3	-3	-3	-3	-3	-3	-3
829	141	1	2	2	3	3	2	1	1	6	6	7	7	4	5	6	5	5	4	6	5	6	6	6	5	5	6	4	5	5	4	5	6	6
830	45	2	1	2	2	1	2	1	2	-3	-3	-3	-3	-3	-3	-3	-3	-3	-3	-3	-3	-3	-3	-3	-3	-3	-3	-3	-3	-3	-3	-3	-3	-3
831	132	2	1	1	2	1	2	1	1	7	7	7	4	7	7	4	7	5	7	7	6	4	4	4	4	4	4	4	4	6	4	7	4	7
832	107	1	5	2	1	7	1	1	2	-3	-3	-3	-3	-3	-3	-3	-3	-3	-3	-3	-3	-3	-3	-3	-3	-3	-3	-3	-3	-3	-3	-3	-3	-3
833	147	2	2	2	3	1	1	1	1	7	7	5	2	5	5	7	3	6	3	6	5	5	5	6	6	6	5	6	5	5	3	3	5	5
834	618	2	4	2	1	3	2	1	1	7	4	6	5	2	4	5	4	6	3	7	3	6	3	4	5	4	3	6	4	3	6	3	4	5
835	300	1	4	2	1	7	3	1	1	6	7	7	7	6	6	6	5	5	6	6	6	6	5	4	4	1	3	2	3	2	1	2	3	7
836	264	2	4	1	2	3	3	1	2	-3	-3	-3	-3	-3	-3	-3	-3	-3	-3	-3	-3	-3	-3	-3	-3	-3	-3	-3	-3	-3	-3	-3	-3	-3
837	230	1	4	2	1	5	1	1	1	1	1	1	1	1	1	1	1	1	1	1	1	1	1	1	1	1	1	1	1	1	1	1	1	1
838	154	2	4	1	1	4	2	1	2	-3	-3	-3	-3	-3	-3	-3	-3	-3	-3	-3	-3	-3	-3	-3	-3	-3	-3	-3	-3	-3	-3	-3	-3	-3
839	80	1	4	1	2	3	5	1	2	-3	-3	-3	-3	-3	-3	-3	-3	-3	-3	-3	-3	-3	-3	-3	-3	-3	-3	-3	-3	-3	-3	-3	-3	-3
840	587	2	4	2	1	5	2	1	1	4	6	7	5	5	5	4	4	4	6	5	5	3	4	4	3	3	4	4	4	5	3	4	4	5
841	105	2	4	1	1	5	3	1	2	-3	-3	-3	-3	-3	-3	-3	-3	-3	-3	-3	-3	-3	-3	-3	-3	-3	-3	-3	-3	-3	-3	-3	-3	-3
842	269	2	5	1	3	2	3	1	1	7	7	7	7	6	6	6	5	6	6	7	7	6	6	6	6	6	6	6	6	6	6	6	7	7
843	102	2	4	1	2	4	2	2	-3	-3	-3	-3	-3	-3	-3	-3	-3	-3	-3	-3	-3	-3	-3	-3	-3	-3	-3	-3	-3	-3	-3	-3	-3	-3
844	60	1	3	1	1	4	2	1	2	-3	-3	-3	-3	-3	-3	-3	-3	-3	-3	-3	-3	-3	-3	-3	-3	-3	-3	-3	-3	-3	-3	-3	-3	-3
845	132	1	4	2	3	2	3	1	1	1	1	1	1	1	1	1	1	1	1	1	1	2	2	2	2	1	1	1	1	1	1	1	1	1
846	85	1	3	1	3	3	4	1	2	-3	-3	-3	-3	-3	-3	-3	-3	-3	-3	-3	-3	-3	-3	-3	-3	-3	-3	-3	-3	-3	-3	-3	-3	-3
847	145	1	2	1	3	3	4	1	1	4	4	4	4	5	4	4	4	4	4	4	4	4	4	4	4	4	4	4	4	4	4	4	4	4
848	48	2	4	1	2	3	2	2	-3	-3	-3	-3	-3	-3	-3	-3	-3	-3	-3	-3	-3	-3	-3	-3	-3	-3	-3	-3	-3	-3	-3	-3	-3	-3
849	32	1	4	1	3	2	2	2	-3	-3	-3	-3	-3	-3	-3	-3	-3	-3	-3	-3	-3	-3	-3	-3	-3	-3	-3	-3	-3	-3	-3	-3	-3	-3
850	141	1	4	1	3	7	2	1	1	7	7	7	7	5	1	4	4	4	4	6	4	5	5	5	5	5	5	5	4	4	4	4	4	4
851	89	1	5	1	3	6	3	1	2	-3	-3	-3	-3	-3	-3	-3	-3	-3	-3	-3	-3	-3	-3	-3	-3	-3	-3	-3	-3	-3	-3	-3	-3	-3
852	324	1	5	1	3	2	4	1	1	7	7	7	7	6	5	6	3	6	6	6	5	6	5	6	5	5	5	6	6	6	5	4	2	5
853	89	1	4	1	3	3	3	1	1	7	7	7	7	5	6	5	4	5	5	5	5	4	4	4	4	3	5	5	4	5	5	5	5	5
854	100	1	4	2	2	2	2	1	2	-3	-3	-3	-3	-3	-3	-3	-3	-3	-3	-3	-3	-3	-3	-3	-3	-3	-3	-3	-3	-3	-3	-3	-3	-3
855	65	2	4	1	4	2	5	1	2	-3	-3	-3	-3	-3	-3	-3	-3	-3	-3	-3	-3	-3	-3	-3	-3	-3	-3	-3	-3	-3	-3	-3	-3	-3
856	124	2	4	1	3	2	5	1	1	7	7	7	7	7	7	7	7	7	7	7	7	7	7	7	7	7	6	6	6	6	7	5	5	7
857	141	2	4	1	3	3	3	1	1	7	7	7	7	7	7	7	7	7	7	7	7	6	6	6	6	6	6	6	6	6	6	6	6	6
858	445	1	5	2	1	7	2	2	-3	-3	-3	-3	-3	-3	-3	-3	-3	-3	-3	-3	-3	-3	-3	-3	-3	-3	-3	-3	-3	-3	-3	-3	-3	-3
859	80	1	1	1	2	1	2	1	2	-3	-3	-3	-3	-3	-3	-3	-3	-3	-3	-3	-3	-3	-3	-3	-3	-3	-3	-3	-3	-3	-3	-3	-3	-3
860	139	2	2	2	3	7	1	1	1	7	7	7	4	6	7	7	4	5	5	4	5	6	5	5	6	6	7	6	6	5	4	1	1	7
861	160	2	3	1	1	4	2	1	1	7	7	7	7	7	7	7	7	2	7	7	7	6	7	7	7	7	7	7	6	7	7	7	7	7
862	207	1	5	2	1	4	2	1	1	7	7	7	4	5	5	6	3	6	5	6	5	5	4	4	5	5	7	7	4	5	4	3	3	4
863	124	2	5	2	1	6	1	1	2	-3	-3	-3	-3	-3	-3	-3	-3	-3	-3	-3	-3	-3	-3	-3	-3	-3	-3	-3	-3	-3	-3	-3	-3	-3
864	25	1	1	1	2	1	2	2	-3	-3	-3	-3	-3	-3	-3	-3	-3	-3	-3	-3	-3	-3	-3	-3	-3	-3	-3	-3	-3	-3	-3	-3	-3	-3
865	960	2	4	1	2	4	5	1	2	-3	-3	-3	-3	-3	-3	-3	-3	-3	-3	-3	-3	-3	-3	-3	-3	-3	-3	-3	-3	-3	-3	-3	-3	-3
866	67	2	2	1	4	2	2	1	2	-3	-3	-3	-3	-3	-3	-3	-3	-3	-3	-3	-3	-3	-3	-3	-3	-3	-3	-3	-3	-3	-3	-3	-3	-3
867	280	1	4	2	2	4	5	1	1	7	7	7	7	7	7	7	6	7	7	7	7	7	7	7	7	7	7	7	6	6	6	6	6	6
868	105	2	4	1	1	7	2	2	-3	-3	-3	-3	-3	-3	-3	-3	-3	-3	-3	-3	-3	-3	-3	-3	-3	-3	-3	-3	-3	-3	-3	-3	-3	-3
869	39	2	5	1	2	4	2	2	-3	-3	-3	-3	-3	-3	-3	-3	-3	-3	-3	-3	-3	-3	-3	-3	-3	-3	-3	-3	-3	-3	-3	-3	-3	-3
870	55	1	3	1	4	2	4	2	-3	-3	-3	-3	-3	-3	-3	-3	-3	-3	-3	-3	-3	-3	-3	-3	-3	-3	-3	-3	-3	-3	-3	-3	-3	-3
871	281	1	5	1	2	3	3	1	1	7	7	7	7	7	7	7	7	7	7	7	7	7	7	7	7	7	7	7	7	7	7	7	7	7
872	155	2	4	1	1	4	3	1	2	-3	-3	-3	-3	-3	-3	-3	-3	-3	-3	-3	-3	-3	-3	-3	-3	-3	-3	-3	-3	-3	-3	-3	-3	-3
873	160	2	4	1	2	4	4	1	2	-3	-3	-3	-3	-3	-3	-3	-3	-3	-3	-3	-3	-3	-3	-3	-3	-3	-3	-3	-3	-3	-3	-3	-3	-3
874	264	2	3	2	2	5	2	1	1	1	5	6	2	2	5	3	1	1	1	1	1	1	1	1	2	3	1	1	1	1	1	1	1	1
875	209	2	5	1	3	3	3	1	1	7	7	7	7	7	7	1	3	7	5	5	4	3	3	3	3	3	6	7	5	4	3	4	3	7
876	267	2	4	2	3	2	2	1	1	7	7	7	7	7	7	7	7	7	7	7	7	6	6	6	6	6	6	6	6	6	6	6	6	7
877	281	1	4	2	1	4	2	1	2	-3	-3	-3	-3	-3	-3	-3	-3	-3	-3	-3	-3	-3	-3	-3	-3	-3	-3	-3	-3	-3	-3	-3	-3	-3
878	144	1	3	1	4	3	4	1	1	6	7	7	4	6	7	7	6	6	7	7	7	7	7	7	7	7	7	7	7	6	7	7	7	7
879	43	1	4	1	4	3	2	1	2	-3	-3	-3	-3	-3	-3	-3	-3	-3	-3	-3	-3	-3	-3	-3	-3	-3	-3	-3	-3	-3	-3	-3	-3	-3
880	260	1	4	1	3	2	3	1	1	1	1	1	1	1	1	1	1	1	1	1	1	1	1	1	1	1	1	1	1	2	2	2	2	2
881	275	1	5	2	1	4	2	1	1	7	7	7	7	2	2	3	3	3	2	2	2	3	3	3	3	2	3	3	3	3	3	3	4	5
882	547	1	4	1	1	3	3	1	1	4	7	7	3	6	6	4	5	4	4	6	5	4	5	6	5	5	5	6	5	5	6	6	6	6
883	40	2	5	2	1	5	1	2	-3	-3	-3	-3	-3	-3	-3	-3	-3	-3	-3	-3	-3	-3	-3	-3	-3	-3	-3	-3	-3	-3	-3	-3	-3	-3
884	38	2	4	1	2	5	2	2	-3	-3	-3	-3	-3	-3	-3	-3	-3	-3	-3	-3	-3	-3	-3	-3	-3	-3	-3	-3	-3	-3	-3	-3	-3	-3
885	56	2	4	1	2	4	4	1	2	-3	-3	-3	-3	-3	-3	-3	-3	-3	-3	-3	-3	-3	-3	-3	-3	-3	-3	-3	-3	-3	-3	-3	-3	-3
886	81	2	4	2	1	7	2	1	1	7	4	5	5	7	7	5	6	4	6	5	5	5	6	7	6	7	6	6	6	6	6	6	6	6
887	746	2	4	2	1	7	1	1	1	6	7	7	4	5	6	6	5	6	5	5	5	5	6	5	6	6	5	5	5	5	4	4	4	4
888	253	2	5	1	3	3	3	1	1	7	7	7	7	5	5	5	5	1	4	4	3	2	2	3	3	3	3	3	2	2	4	4	1	4
889	266	1	5	1	3	3	3	1	2	-3	-3	-3	-3	-3	-3	-3	-3	-3	-3	-3	-3	-3	-3	-3	-3	-3	-3	-3	-3	-3	-3	-3	-3	-3
890	40	1	5	2	3	3	2	2	-3	-3	-3	-3	-3	-3	-3	-3	-3	-3	-3	-3	-3	-3	-3	-3	-3	-3	-3	-3	-3	-3	-3	-3	-3	-3
891	110	1	5	2	2	7	5	2	-3	-3	-3	-3	-3	-3	-3	-3	-3	-3	-3	-3	-3	-3	-3	-3	-3	-3	-3	-3	-3	-3	-3	-3	-3	-3
892	401	2	4	1	3	3	2	1	1	7	7	7	7	6	6	6	6	6	6	6	6	5	5	5	5	5	6	6	5	5	3	5	3	6
893	185	1	4	1	2	7	4	2	-3	-3	-3	-3	-3	-3	-3	-3	-3	-3	-3	-3	-3	-3	-3	-3	-3	-3	-3	-3	-3	-3	-3	-3	-3	-3
894	241	1	4	1	1	4	3	1	1	6	6	7	7	6	6	6	6	6	6	6	6	6	6	6	6	6	6	6	6	6	6	6	6	6
895	94	2	4	1	2	4	2	1	2	-3	-3	-3	-3	-3	-3	-3	-3	-3	-3	-3	-3	-3	-3	-3	-3	-3	-3	-3	-3	-3	-3	-3	-3	-3
896	75	1	4	1	3	3	5	2	-3	-3	-3	-3	-3	-3	-3	-3	-3	-3	-3	-3	-3	-3	-3	-3	-3	-3	-3	-3	-3	-3	-3	-3	-3	-3
897	352	1	5	1	2	3	2	1	1	6	7	6	5	5	5	5	5	5	4	5	5	1	2	1	2	4	5	5	4	4	2	3	2	4
898	347	2	5	1	1	4	1	1	2	-3	-3	-3	-3	-3	-3	-3	-3	-3	-3	-3	-3	-3	-3	-3	-3	-3	-3	-3	-3	-3	-3	-3	-3	-3
899	157	2	4	1	2	4	4	1	1	7	7	7	7	7	7	7	7	7	7	7	7	7	7	7	7	7	7	7	7	7	7	7	7	7
900	220	1	4	1	3	2	3	1	1	7	7	7	6	6	7	7	6	7	6	6	6	7	7	7	7	7	7	7	7	7	7	7	7	7
901	615	2	4	1	2	7	2	1	1	7	7	7	7	7	7	7	7	7	7	7	7	7	7	7	7	7	7	7	7	7	6	6	7	6
902	36	2	3	1	3	2	3	2	-3	-3	-3	-3	-3	-3	-3	-3	-3	-3	-3	-3	-3	-3	-3	-3	-3	-3	-3	-3	-3	-3	-3	-3	-3	-3
903	93	2	5	2	2	6	3	1	2	-3	-3	-3	-3	-3	-3	-3	-3	-3	-3	-3	-3	-3	-3	-3	-3	-3	-3	-3	-3	-3	-3	-3	-3	-3
904	42	1	2	2	2	1	2	1	2	-3	-3	-3	-3	-3	-3	-3	-3	-3	-3	-3	-3	-3	-3	-3	-3	-3	-3	-3	-3	-3	-3	-3	-3	-3
905	330	1	4	1	2	3	4	1	1	7	7	7	6	6	7	7	7	7	7	7	7	7	7	7	7	7	7	7	7	7	7	7	7	7
906	320	1	5	2	1	4	2	1	2	-3	-3	-3	-3	-3	-3	-3	-3	-3	-3	-3	-3	-3	-3	-3	-3	-3	-3	-3	-3	-3	-3	-3	-3	-3
907	333	1	4	1	1	4	2	1	2	-3	-3	-3	-3	-3	-3	-3	-3	-3	-3	-3	-3	-3	-3	-3	-3	-3	-3	-3	-3	-3	-3	-3	-3	-3
908	114	2	3	1	3	3	3	1	2	-3	-3	-3	-3	-3	-3	-3	-3	-3	-3	-3	-3	-3	-3	-3	-3	-3	-3	-3	-3	-3	-3	-3	-3	-3
909	111	1	4	2	1	3	3	1	2	-3	-3	-3	-3	-3	-3	-3	-3	-3	-3	-3	-3	-3	-3	-3	-3	-3	-3	-3	-3	-3	-3	-3	-3	-3
910	98	1	5	1	3	6	4	2	-3	-3	-3	-3	-3	-3	-3	-3	-3	-3	-3	-3	-3	-3	-3	-3	-3	-3	-3	-3	-3	-3	-3	-3	-3	-3
911	97	1	4	2	1	3	4	2	-3	-3	-3	-3	-3	-3	-3	-3	-3	-3	-3	-3	-3	-3	-3	-3	-3	-3	-3	-3	-3	-3	-3	-3	-3	-3
912	74	1	4	2	1	7	3	1	2	-3	-3	-3	-3	-3	-3	-3	-3	-3	-3	-3	-3	-3	-3	-3	-3	-3	-3	-3	-3	-3	-3	-3	-3	-3
913	96	2	5	1	3	7	3	1	2	-3	-3	-3	-3	-3	-3	-3	-3	-3	-3	-3	-3	-3	-3	-3	-3	-3	-3	-3	-3	-3	-3	-3	-3	-3
914	35	1	5	1	2	4	1	2	-3	-3	-3	-3	-3	-3	-3	-3	-3	-3	-3	-3	-3	-3	-3	-3	-3	-3	-3	-3	-3	-3	-3	-3	-3	-3
915	21	1	5	1	2	4	1	2	-3	-3	-3	-3	-3	-3	-3	-3	-3	-3	-3	-3	-3	-3	-3	-3	-3	-3	-3	-3	-3	-3	-3	-3	-3	-3
916	21	1	5	1	2	4	1	2	-3	-3	-3	-3	-3	-3	-3	-3	-3	-3	-3	-3	-3	-3	-3	-3	-3	-3	-3	-3	-3	-3	-3	-3	-3	-3
917	335	2	4	1	2	4	3	1	1	6	7	6	4	5	7	6	7	5	4	6	5	5	5	5	6	6	5	5	6	5	6	6	5	6
918	151	1	4	1	2	4	3	1	1	6	6	6	6	6	6	6	6	6	6	6	6	6	5	5	5	5	4	5	4	4	5	6	4	5
919	35	1	5	1	3	3	3	2	-3	-3	-3	-3	-3	-3	-3	-3	-3	-3	-3	-3	-3	-3	-3	-3	-3	-3	-3	-3	-3	-3	-3	-3	-3	-3
920	199	2	4	1	2	7	2	1	2	-3	-3	-3	-3	-3	-3	-3	-3	-3	-3	-3	-3	-3	-3	-3	-3	-3	-3	-3	-3	-3	-3	-3	-3	-3
921	87	2	5	1	2	6	2	2	-3	-3	-3	-3	-3	-3	-3	-3	-3	-3	-3	-3	-3	-3	-3	-3	-3	-3	-3	-3	-3	-3	-3	-3	-3	-3
922	231	2	3	2	1	7	2	1	1	6	4	7	4	4	4	4	4	4	4	4	4	4	4	4	4	4	4	4	4	4	4	4	4	4
923	214	1	4	2	1	7	2	2	-3	-3	-3	-3	-3	-3	-3	-3	-3	-3	-3	-3	-3	-3	-3	-3	-3	-3	-3	-3	-3	-3	-3	-3	-3	-3
924	87	1	4	2	2	3	3	1	2	-3	-3	-3	-3	-3	-3	-3	-3	-3	-3	-3	-3	-3	-3	-3	-3	-3	-3	-3	-3	-3	-3	-3	-3	-3
925	484	2	4	1	2	3	2	1	1	7	7	7	5	7	7	6	7	5	5	6	6	7	7	7	7	7	6	7	6	5	6	7	7	7
926	82	2	4	1	1	4	2	2	-3	-3	-3	-3	-3	-3	-3	-3	-3	-3	-3	-3	-3	-3	-3	-3	-3	-3	-3	-3	-3	-3	-3	-3	-3	-3
927	92	1	4	2	1	4	4	2	-3	-3	-3	-3	-3	-3	-3	-3	-3	-3	-3	-3	-3	-3	-3	-3	-3	-3	-3	-3	-3	-3	-3	-3	-3	-3
928	190	2	3	2	1	5	2	2	-3	-3	-3	-3	-3	-3	-3	-3	-3	-3	-3	-3	-3	-3	-3	-3	-3	-3	-3	-3	-3	-3	-3	-3	-3	-3
929	29	1	2	2	2	1	2	2	-3	-3	-3	-3	-3	-3	-3	-3	-3	-3	-3	-3	-3	-3	-3	-3	-3	-3	-3	-3	-3	-3	-3	-3	-3	-3
930	214	2	5	1	3	6	5	1	1	1	1	1	1	1	1	1	1	1	1	1	1	1	1	1	5	4	4	4	1	4	4	4	4	4
931	35	2	1	1	2	1	2	2	-3	-3	-3	-3	-3	-3	-3	-3	-3	-3	-3	-3	-3	-3	-3	-3	-3	-3	-3	-3	-3	-3	-3	-3	-3	-3
932	48	2	1	1	2	1	2	1	2	-3	-3	-3	-3	-3	-3	-3	-3	-3	-3	-3	-3	-3	-3	-3	-3	-3	-3	-3	-3	-3	-3	-3	-3	-3
933	44	2	1	2	2	1	1	1	2	-3	-3	-3	-3	-3	-3	-3	-3	-3	-3	-3	-3	-3	-3	-3	-3	-3	-3	-3	-3	-3	-3	-3	-3	-3
934	41	2	1	1	2	1	2	1	2	-3	-3	-3	-3	-3	-3	-3	-3	-3	-3	-3	-3	-3	-3	-3	-3	-3	-3	-3	-3	-3	-3	-3	-3	-3
935	41	1	1	1	2	1	2	2	-3	-3	-3	-3	-3	-3	-3	-3	-3	-3	-3	-3	-3	-3	-3	-3	-3	-3	-3	-3	-3	-3	-3	-3	-3	-3
936	73	2	1	1	2	1	2	1	2	-3	-3	-3	-3	-3	-3	-3	-3	-3	-3	-3	-3	-3	-3	-3	-3	-3	-3	-3	-3	-3	-3	-3	-3	-3
937	46	1	1	2	2	1	2	1	2	-3	-3	-3	-3	-3	-3	-3	-3	-3	-3	-3	-3	-3	-3	-3	-3	-3	-3	-3	-3	-3	-3	-3	-3	-3
938	121	2	1	1	2	1	2	1	1	7	7	7	5	7	7	7	7	7	7	7	7	7	7	6	6	7	7	7	7	7	7	7	7	7
939	113	2	1	2	2	1	1	2	-3	-3	-3	-3	-3	-3	-3	-3	-3	-3	-3	-3	-3	-3	-3	-3	-3	-3	-3	-3	-3	-3	-3	-3	-3	-3
940	63	2	1	1	2	1	2	1	2	-3	-3	-3	-3	-3	-3	-3	-3	-3	-3	-3	-3	-3	-3	-3	-3	-3	-3	-3	-3	-3	-3	-3	-3	-3
941	13	2	3	2	3	3	3	2	-3	-3	-3	-3	-3	-3	-3	-3	-3	-3	-3	-3	-3	-3	-3	-3	-3	-3	-3	-3	-3	-3	-3	-3	-3	-3
942	19	1	1	1	2	1	1	2	-3	-3	-3	-3	-3	-3	-3	-3	-3	-3	-3	-3	-3	-3	-3	-3	-3	-3	-3	-3	-3	-3	-3	-3	-3	-3
943	126	2	1	2	2	1	2	1	2	-3	-3	-3	-3	-3	-3	-3	-3	-3	-3	-3	-3	-3	-3	-3	-3	-3	-3	-3	-3	-3	-3	-3	-3	-3
944	167	2	1	1	2	1	3	1	2	-3	-3	-3	-3	-3	-3	-3	-3	-3	-3	-3	-3	-3	-3	-3	-3	-3	-3	-3	-3	-3	-3	-3	-3	-3
945	501	1	2	2	3	1	2	1	1	7	7	7	4	7	7	5	6	2	3	6	3	5	5	5	5	4	6	6	7	7	4	7	4	7
946	19	2	1	1	2	1	2	2	-3	-3	-3	-3	-3	-3	-3	-3	-3	-3	-3	-3	-3	-3	-3	-3	-3	-3	-3	-3	-3	-3	-3	-3	-3	-3
947	181	2	1	1	2	1	2	1	2	-3	-3	-3	-3	-3	-3	-3	-3	-3	-3	-3	-3	-3	-3	-3	-3	-3	-3	-3	-3	-3	-3	-3	-3	-3
948	66	2	1	2	2	1	2	1	2	-3	-3	-3	-3	-3	-3	-3	-3	-3	-3	-3	-3	-3	-3	-3	-3	-3	-3	-3	-3	-3	-3	-3	-3	-3
949	47	1	1	1	2	1	2	1	2	-3	-3	-3	-3	-3	-3	-3	-3	-3	-3	-3	-3	-3	-3	-3	-3	-3	-3	-3	-3	-3	-3	-3	-3	-3
950	144	2	1	2	2	1	2	1	2	-3	-3	-3	-3	-3	-3	-3	-3	-3	-3	-3	-3	-3	-3	-3	-3	-3	-3	-3	-3	-3	-3	-3	-3	-3
951	33	2	1	1	2	1	5	1	2	-3	-3	-3	-3	-3	-3	-3	-3	-3	-3	-3	-3	-3	-3	-3	-3	-3	-3	-3	-3	-3	-3	-3	-3	-3
952	389	2	4	2	1	4	2	1	1	1	1	1	1	1	1	1	1	1	7	1	1	1	1	1	1	1	1	1	1	1	1	1	1	1
953	30	2	2	1	3	4	4	2	-3	-3	-3	-3	-3	-3	-3	-3	-3	-3	-3	-3	-3	-3	-3	-3	-3	-3	-3	-3	-3	-3	-3	-3	-3	-3
954	33	1	4	1	3	2	5	2	-3	-3	-3	-3	-3	-3	-3	-3	-3	-3	-3	-3	-3	-3	-3	-3	-3	-3	-3	-3	-3	-3	-3	-3	-3	-3
955	166	1	4	2	1	4	4	1	2	-3	-3	-3	-3	-3	-3	-3	-3	-3	-3	-3	-3	-3	-3	-3	-3	-3	-3	-3	-3	-3	-3	-3	-3	-3
956	55	2	1	1	2	1	2	1	2	-3	-3	-3	-3	-3	-3	-3	-3	-3	-3	-3	-3	-3	-3	-3	-3	-3	-3	-3	-3	-3	-3	-3	-3	-3
957	39	1	4	1	1	4	3	2	-3	-3	-3	-3	-3	-3	-3	-3	-3	-3	-3	-3	-3	-3	-3	-3	-3	-3	-3	-3	-3	-3	-3	-3	-3	-3
958	478	1	4	2	1	7	3	1	1	1	1	1	1	1	1	1	1	1	1	1	1	1	1	1	1	1	1	1	1	1	1	1	1	1
959	115	1	4	2	2	4	3	1	2	-3	-3	-3	-3	-3	-3	-3	-3	-3	-3	-3	-3	-3	-3	-3	-3	-3	-3	-3	-3	-3	-3	-3	-3	-3
960	106	1	4	2	1	3	2	2	-3	-3	-3	-3	-3	-3	-3	-3	-3	-3	-3	-3	-3	-3	-3	-3	-3	-3	-3	-3	-3	-3	-3	-3	-3	-3
961	105	1	5	2	1	4	2	1	2	-3	-3	-3	-3	-3	-3	-3	-3	-3	-3	-3	-3	-3	-3	-3	-3	-3	-3	-3	-3	-3	-3	-3	-3	-3
962	373	1	4	2	1	4	2	1	1	7	7	7	7	7	7	7	7	7	7	7	7	7	7	7	7	7	7	7	7	7	7	7	7	7
963	652	2	4	1	1	4	2	1	1	6	6	6	4	4	4	4	4	3	4	6	4	4	4	4	4	4	4	3	4	3	4	4	4	6
964	821	2	4	1	2	3	2	1	2	-3	-3	-3	-3	-3	-3	-3	-3	-3	-3	-3	-3	-3	-3	-3	-3	-3	-3	-3	-3	-3	-3	-3	-3	-3
965	73	2	3	1	3	4	4	1	2	-3	-3	-3	-3	-3	-3	-3	-3	-3	-3	-3	-3	-3	-3	-3	-3	-3	-3	-3	-3	-3	-3	-3	-3	-3
966	104	1	4	1	1	4	3	1	2	-3	-3	-3	-3	-3	-3	-3	-3	-3	-3	-3	-3	-3	-3	-3	-3	-3	-3	-3	-3	-3	-3	-3	-3	-3
967	141	2	4	1	2	2	2	1	2	-3	-3	-3	-3	-3	-3	-3	-3	-3	-3	-3	-3	-3	-3	-3	-3	-3	-3	-3	-3	-3	-3	-3	-3	-3
968	79	1	4	2	2	4	3	1	2	-3	-3	-3	-3	-3	-3	-3	-3	-3	-3	-3	-3	-3	-3	-3	-3	-3	-3	-3	-3	-3	-3	-3	-3	-3
969	346	2	4	1	2	4	2	1	1	5	6	7	6	6	6	5	6	5	5	6	5	5	5	5	5	5	6	5	5	5	5	5	5	5
970	78	2	4	1	2	4	2	1	2	-3	-3	-3	-3	-3	-3	-3	-3	-3	-3	-3	-3	-3	-3	-3	-3	-3	-3	-3	-3	-3	-3	-3	-3	-3
971	230	1	4	2	1	3	2	2	-3	-3	-3	-3	-3	-3	-3	-3	-3	-3	-3	-3	-3	-3	-3	-3	-3	-3	-3	-3	-3	-3	-3	-3	-3	-3
972	69	2	4	1	2	3	3	1	2	-3	-3	-3	-3	-3	-3	-3	-3	-3	-3	-3	-3	-3	-3	-3	-3	-3	-3	-3	-3	-3	-3	-3	-3	-3
973	216	2	4	2	2	4	1	1	1	4	4	4	4	4	4	4	4	4	4	4	4	4	4	4	4	4	4	4	4	4	4	4	4	4
974	205	2	2	2	3	1	2	1	1	7	7	7	5	5	6	6	6	7	6	6	6	6	6	5	6	6	5	6	6	6	5	6	6	6
975	1224	1	4	2	3	4	2	1	1	7	7	7	7	7	7	7	7	7	6	6	6	7	7	7	7	7	7	7	7	7	7	7	7	7
976	113	1	4	2	2	4	1	1	2	-3	-3	-3	-3	-3	-3	-3	-3	-3	-3	-3	-3	-3	-3	-3	-3	-3	-3	-3	-3	-3	-3	-3	-3	-3
977	355	2	4	1	2	4	2	1	1	7	7	7	7	6	6	3	7	7	6	6	6	6	6	6	6	6	6	6	6	6	6	5	6	6
978	93	2	4	1	3	3	3	1	1	7	7	7	7	7	7	7	7	7	7	7	7	7	7	7	7	6	5	6	7	7	7	7	7	7
979	259	2	4	2	2	5	1	1	1	7	7	7	7	6	6	6	6	6	6	6	6	6	6	6	6	6	6	6	6	6	4	6	6	6
980	99	2	4	1	2	4	3	1	2	-3	-3	-3	-3	-3	-3	-3	-3	-3	-3	-3	-3	-3	-3	-3	-3	-3	-3	-3	-3	-3	-3	-3	-3	-3
981	45	2	1	1	2	1	2	1	2	-3	-3	-3	-3	-3	-3	-3	-3	-3	-3	-3	-3	-3	-3	-3	-3	-3	-3	-3	-3	-3	-3	-3	-3	-3
982	319	1	5	2	1	4	2	1	1	7	7	7	4	4	7	4	5	5	5	7	4	3	3	3	3	4	5	4	4	4	3	4	2	7
983	123	2	2	2	2	3	2	1	1	4	5	6	5	5	6	5	6	3	2	3	4	3	2	3	2	3	3	2	1	5	6	7	6	5
984	204	2	2	2	3	4	2	1	1	7	7	7	5	6	7	6	4	6	4	3	3	6	5	4	4	6	6	5	4	6	3	7	4	7
985	69	2	3	1	3	4	3	1	1	6	6	7	4	7	7	3	7	7	7	7	7	6	5	5	6	6	4	6	4	6	4	6	5	5
986	310	2	3	2	1	5	2	1	1	6	6	6	6	6	6	6	6	6	6	6	6	6	6	6	6	6	6	6	6	6	6	6	6	6
987	30	2	2	1	3	7	3	2	-3	-3	-3	-3	-3	-3	-3	-3	-3	-3	-3	-3	-3	-3	-3	-3	-3	-3	-3	-3	-3	-3	-3	-3	-3	-3
988	62	2	3	1	3	3	3	1	2	-3	-3	-3	-3	-3	-3	-3	-3	-3	-3	-3	-3	-3	-3	-3	-3	-3	-3	-3	-3	-3	-3	-3	-3	-3
989	44	1	2	1	3	3	3	2	-3	-3	-3	-3	-3	-3	-3	-3	-3	-3	-3	-3	-3	-3	-3	-3	-3	-3	-3	-3	-3	-3	-3	-3	-3	-3
990	52	1	1	1	1	1	1	1	1	1	1	1	1	1	1	1	1	1	1	1	1	1	1	1	1	1	1	1	1	1	1	1	1	1
991	57	1	2	1	3	3	2	1	1	3	3	3	3	3	3	3	3	3	3	3	3	3	3	3	3	3	3	3	3	3	3	3	3	3
992	91	1	3	2	3	4	3	1	1	7	7	7	7	5	7	6	6	6	5	6	6	7	6	6	6	6	6	6	6	7	6	6	6	7
993	45	2	5	2	1	7	2	1	2	-3	-3	-3	-3	-3	-3	-3	-3	-3	-3	-3	-3	-3	-3	-3	-3	-3	-3	-3	-3	-3	-3	-3	-3	-3
994	63	1	2	1	3	3	4	2	-3	-3	-3	-3	-3	-3	-3	-3	-3	-3	-3	-3	-3	-3	-3	-3	-3	-3	-3	-3	-3	-3	-3	-3	-3	-3
995	31	1	2	1	3	3	1	2	-3	-3	-3	-3	-3	-3	-3	-3	-3	-3	-3	-3	-3	-3	-3	-3	-3	-3	-3	-3	-3	-3	-3	-3	-3	-3
996	442	2	3	2	2	5	2	1	1	6	4	7	5	5	6	5	6	4	5	6	6	5	6	6	6	5	5	6	4	6	5	7	7	6
997	89	2	4	2	2	4	3	1	1	7	6	5	6	6	5	4	6	5	5	6	5	7	6	6	5	6	5	5	6	4	6	6	7	7
998	103	1	4	2	2	3	3	1	1	7	5	6	5	7	6	5	6	5	6	5	6	4	5	5	6	6	5	6	4	6	5	6	7	6
999	200	2	2	2	3	4	3	1	1	7	6	6	4	7	7	5	4	5	5	6	5	6	6	6	6	7	5	6	6	5	4	6	6	6
1000	65	1	3	1	3	4	4	2	-3	-3	-3	-3	-3	-3	-3	-3	-3	-3	-3	-3	-3	-3	-3	-3	-3	-3	-3	-3	-3	-3	-3	-3	-3	-3
1001	149	2	4	2	4	3	3	1	1	6	7	7	6	6	5	6	6	6	5	7	6	6	5	5	5	6	5	4	5	5	3	4	3	6
1002	192	1	2	2	3	5	2	1	1	6	6	6	4	5	4	6	6	4	4	3	3	5	5	4	4	5	5	4	3	3	3	4	3	4
1003	108	2	4	2	3	4	5	1	1	7	7	7	7	7	7	7	7	7	7	7	7	7	7	7	7	7	7	7	7	7	5	7	4	7
1004	31	1	4	2	2	7	2	2	-3	-3	-3	-3	-3	-3	-3	-3	-3	-3	-3	-3	-3	-3	-3	-3	-3	-3	-3	-3	-3	-3	-3	-3	-3	-3
1005	122	2	3	1	3	3	3	1	1	6	6	7	5	7	6	5	6	5	3	3	3	7	7	6	5	6	5	4	4	6	4	7	3	7
1006	209	1	4	2	2	4	2	1	1	6	6	6	4	5	6	6	5	4	5	6	6	5	6	6	6	5	5	5	6	5	4	6	6	7

## Sheet: 有效样本
序号	所用时间	1.您的性别： 1=男；2=女	2.您的年龄： 1=20岁及以下； 2=21~30岁； 3=31~40岁； 4=41~50岁 5=51岁及以上	3.您最近半年的常住地： 1=城市； 2=乡村	4.您的学历是： 1=初中及以下； 2=高中/中专； 3=本科/专科； 4=研究生	5.您的职业是： 1=学生； 2=党政机关/事业单位工作人员； 3=企业员工； 4=自由职业者； 5=全职妈妈/爸爸；6=退休人员； 7=其他	6.您每月的可支配收入是多少： 1=1000元及以下； 2=1000-4000元； 3=4000-7000元； 4=7000-10000元； 5=10000元以上	7.您是否观看过农产品电商直播： 1=是； 2=否（退出调查）	8.您最近两周内是否较为完整观看过农产品直播（观看时长不低于20分钟，主播完整介绍完某一款产品）： 1=是； 2=否（退出调查） -3=缺省	三农情怀1. 我认为悠久灿烂的中华农耕文化需要传承下去。 1=非常不同意； 2=不同意； 3=有点不同意， 4=没意见； 5=有点同意； 6=同意； 7=非常同意; -3=缺省	三农情怀2. 民以食为天。我认为发展好农业是安天下、稳民心的战略需要。	三农情怀3. 我认为让农民过上好日子是一件很重要、值得去做的事。	三农情怀4. 我有一个诗画田园的梦想。	互动性1. 该直播间对农产品的包装、食用方法等内容进行了详细和直观的展示。	互动性2. 该直播间的主播能够与消费者亲切交流，及时、耐心地解答消费者的疑问。	互动性3. 该直播间安排了丰富的互动活动（如点赞、参与截屏抽奖、抢红包等）。	互动性4. 在观看该直播间的农产品直播时，我可以与其他消费者分享交流农产品相关信息、讨论直播内容。	临场感1. 当我观看直播时，该直播间的直播场景（果园、农田、市场、加工厂等）我非常熟悉。	临场感2. 该直播间的直播场景让我有一种身临其境的感觉。	临场感3. 该直播间主播对上架农产品相关内容的讲解，画面感很强。	临场感4. 在观看该农产品直播时，我感觉直播中的农产品就在我眼前，触手可及一般。	信任1. 我相信该直播间上架农产品的相关信息真实可靠。	信任2. 我相信该直播间提供的产品和服务是有质量保证的。	信任3. 我相信我下单后收到的产品与直播间的描述一致。	信任4. 我相信从该直播间所购产品的品质与我的预期一致。	信任5. 我相信该直播间能够积极履行对消费者所作的承诺。	共鸣1. 在该直播间里听主播讲述农村生活和农业生产场景时，我感觉这些场景、这些人和事就发生在我身边。	共鸣2. 在该直播间里听主播讲述农村生活和农业生产场景时，我感觉自己就是其中一员。	共鸣3. 我觉得主播讲述的农产品背后的故事很有趣，我听得很投入、很感动。	共鸣4. 在该直播间观看农产品直播时，我就像在跟老朋友聊家常、聊收成。	购买意愿1. 在观看该农产品直播过程中，我第一时间就成功下单。	购买意愿2. 在观看该农产品直播时，我将上架产品加入了购物车，方便日后比较并购买。	购买意愿3. 我愿意第一时间把该直播链接转发给好友。	购买意愿4. 当主播或农户在直播间提到农产品滞销困境时，我愿意下单支持农户。
1	420	2	2	1	3	1	2	1	1	6	7	7	5	7	6	6	7	5	6	6	5	7	6	6	6	6	6	5	7	6	5	7	6	7
2	590	2	1	1	2	1	2	1	1	6	6	6	3	6	5	6	5	6	5	5	5	5	5	5	5	5	6	6	6	5	5	5	3	5
3	64	2	2	1	3	2	3	1	1	7	7	7	7	7	7	7	7	7	7	7	7	7	7	7	7	7	7	7	6	6	6	6	6	6
4	165	1	4	1	4	2	5	1	1	2	6	6	2	2	4	6	5	4	2	6	3	3	3	3	3	3	3	3	3	5	2	5	4	5
5	143	1	4	1	3	3	3	1	1	7	7	7	6	7	7	7	7	7	7	7	7	7	7	7	7	7	7	7	7	7	7	7	7	7
6	288	2	4	1	3	7	2	1	1	7	7	7	7	5	4	2	2	2	3	3	3	5	4	4	4	4	5	5	5	5	7	5	2	5
8	138	2	2	1	4	1	2	1	1	7	7	7	5	7	6	6	6	5	5	5	6	6	6	6	6	6	6	6	6	6	6	6	6	6
12	288	1	2	1	3	3	3	1	1	6	6	7	4	6	6	4	5	5	5	5	6	5	6	5	5	5	6	6	5	5	5	5	4	5
13	192	2	4	1	3	3	2	1	1	7	7	7	5	5	5	5	5	5	5	5	5	5	5	5	5	5	5	5	5	5	5	5	5	5
14	175	2	4	1	4	2	5	1	1	5	7	7	6	6	6	5	6	7	7	7	6	7	7	6	6	6	6	6	5	5	5	6	4	7
17	116	1	4	1	4	2	4	1	1	7	7	7	6	6	6	6	6	7	7	7	7	7	6	6	6	6	6	5	6	6	6	6	7	6
20	168	2	3	1	2	3	3	1	1	7	7	7	7	7	7	7	7	7	7	5	5	7	7	5	5	7	7	7	7	7	7	7	7	7
24	195	2	2	2	3	1	2	1	1	7	7	7	6	6	6	6	4	3	3	5	4	6	6	6	5	6	4	4	4	2	4	5	4	6
25	192	1	4	1	4	4	5	1	1	7	7	7	4	6	6	6	5	6	5	6	5	4	4	4	4	4	5	5	4	4	4	4	3	5
26	117	1	2	1	3	1	1	1	1	6	6	6	4	5	6	5	5	6	5	5	5	6	6	6	6	6	6	6	6	6	6	6	4	5
27	179	2	4	1	4	3	4	1	1	7	6	5	3	5	6	5	5	3	3	2	2	6	6	6	6	6	3	3	2	2	4	3	5	5
32	119	2	2	1	3	1	2	1	1	7	7	7	7	6	4	6	3	3	4	7	5	7	7	4	7	4	7	4	7	7	7	6	3	7
33	45	1	1	1	2	1	2	1	1	5	3	4	4	5	4	3	5	4	4	5	5	5	5	5	5	5	5	5	5	5	5	5	5	5
35	152	2	1	1	2	1	2	1	1	6	7	7	5	5	5	4	7	4	4	4	5	5	5	5	5	5	6	7	7	6	5	5	4	6
36	524	1	5	1	4	2	4	1	1	6	7	7	6	6	5	6	3	5	3	5	3	5	5	5	5	5	5	5	3	3	3	3	3	5
37	145	2	2	1	4	2	4	1	1	7	7	7	5	7	7	2	4	4	4	5	5	7	7	7	7	7	7	7	7	7	5	5	4	6
38	187	2	3	1	4	2	4	1	1	7	7	7	7	7	6	4	4	7	6	5	7	6	6	6	6	6	7	7	7	7	7	7	4	7
40	105	2	2	1	3	1	1	1	1	4	7	7	7	4	3	4	4	4	4	4	4	4	4	4	4	4	4	4	4	4	4	4	4	4
41	252	1	3	1	3	3	2	1	1	7	7	7	7	7	7	7	7	5	4	7	3	3	3	3	4	4	3	3	2	6	1	2	2	3
46	188	2	2	2	3	7	2	1	1	7	7	7	5	7	7	5	6	7	7	6	6	7	7	6	5	5	4	4	3	4	6	1	1	5
47	131	2	5	2	4	3	3	1	1	7	7	7	7	6	6	6	6	6	6	6	6	6	6	6	6	6	6	6	6	6	6	6	6	6
53	92	2	3	1	2	3	3	1	1	7	7	7	7	7	7	7	4	5	7	7	7	7	7	7	7	7	7	7	7	7	7	7	7	7
54	89	1	2	2	4	3	1	1	1	7	7	6	7	7	6	6	6	6	6	7	5	7	7	7	6	7	7	6	5	7	7	6	7	7
61	234	2	1	1	2	1	2	1	1	4	7	7	2	5	6	6	3	2	2	3	2	4	5	4	5	5	4	4	6	5	3	4	5	6
63	181	2	1	2	2	1	2	1	1	6	6	7	5	6	6	5	5	4	6	4	6	6	5	6	6	6	6	6	6	6	6	5	3	5
68	121	2	1	1	2	1	2	1	1	7	7	7	7	6	6	6	6	6	6	6	6	6	6	6	6	6	6	6	6	6	6	6	6	6
72	43	1	1	2	2	1	1	1	1	6	6	6	6	6	6	6	6	6	6	6	6	6	6	6	6	6	6	6	6	6	6	6	6	6
75	98	2	2	1	3	1	2	1	1	7	7	7	7	6	6	5	6	4	4	4	4	5	5	5	5	5	5	5	5	5	5	5	5	6
80	64	1	2	2	3	1	2	1	1	7	7	7	7	6	5	6	7	6	7	6	5	5	6	6	7	7	6	7	5	6	7	7	7	6
84	149	2	2	2	3	1	2	1	1	7	7	7	6	2	6	5	5	4	5	5	3	5	4	5	5	5	5	3	5	4	3	6	3	6
86	128	2	2	1	3	1	2	1	1	5	5	7	7	1	7	7	1	1	1	1	1	6	5	6	4	6	5	1	1	2	6	6	1	6
98	380	2	3	2	3	3	2	1	1	7	7	7	3	5	6	5	5	3	3	4	3	4	3	3	3	4	4	4	4	4	5	4	5	5
100	95	2	2	2	3	1	2	1	1	5	5	5	4	4	4	5	4	4	3	4	3	4	4	4	3	4	4	4	4	4	3	4	2	5
106	192	2	4	1	4	2	4	1	1	7	7	7	7	7	7	5	6	5	5	6	6	6	6	6	6	6	6	6	6	6	6	6	4	6
108	162	2	1	1	2	1	2	1	1	5	4	6	4	5	5	6	1	4	1	3	1	2	2	2	2	2	1	1	2	1	4	2	1	1
110	99	2	2	1	3	1	2	1	1	5	5	6	4	5	5	5	5	4	3	5	4	5	5	5	4	6	5	5	5	5	2	5	2	5
112	97	1	2	1	3	1	2	1	1	6	6	6	3	4	4	2	3	4	6	4	2	3	4	3	3	6	4	4	6	6	3	5	2	7
114	139	2	2	2	3	4	2	1	1	7	7	7	5	7	7	7	4	6	3	4	4	6	5	4	5	6	4	5	4	4	3	7	2	7
115	119	1	2	2	3	1	2	1	1	7	7	7	5	5	5	5	5	4	3	4	5	5	6	4	5	6	4	5	5	3	2	4	2	3
116	283	2	4	1	2	4	2	1	1	4	7	7	6	7	5	5	5	1	1	1	7	6	5	5	5	5	7	7	7	7	7	4	4	7
117	184	2	4	2	2	4	3	1	1	7	7	7	7	7	6	7	7	6	7	7	7	7	7	6	7	7	7	6	7	7	7	7	7	7
121	220	2	2	1	3	3	3	1	1	7	7	7	7	6	7	5	6	6	6	7	7	6	6	7	6	5	5	5	4	5	7	7	6	7
124	191	2	2	1	3	1	2	1	1	6	7	7	5	5	6	6	4	5	6	5	6	5	6	5	5	6	5	6	7	5	3	5	7	6
126	123	1	2	1	3	1	1	1	1	7	7	7	6	7	7	7	7	4	6	6	5	5	5	6	6	6	6	6	6	6	6	6	6	6
127	158	1	2	1	3	1	1	1	1	5	6	6	6	5	6	6	6	3	4	6	5	4	5	5	5	5	4	5	5	5	4	5	6	6
129	172	1	2	1	3	1	2	1	1	7	7	7	4	7	7	7	7	4	7	7	4	7	7	7	7	7	5	5	4	4	7	4	4	7
135	138	2	1	1	2	1	2	1	1	7	6	6	5	6	4	4	4	4	3	3	3	4	3	3	3	3	4	3	3	3	2	2	2	3
136	94	2	1	1	2	1	2	1	1	7	7	7	5	7	7	7	7	7	7	7	7	7	7	7	7	7	6	6	7	6	7	6	6	6
149	80	1	2	1	3	1	2	1	1	7	7	7	7	4	7	7	4	4	4	4	4	5	4	6	5	4	5	3	5	4	5	4	4	5
150	179	2	2	1	3	1	2	1	1	6	6	6	4	6	6	6	4	5	5	5	5	6	6	5	5	6	6	4	5	5	4	5	5	6
153	673	2	4	1	4	2	4	1	1	7	7	7	7	7	7	7	7	7	7	7	6	7	6	6	6	6	7	6	6	6	6	6	6	6
155	202	1	5	1	2	6	2	1	1	3	3	3	3	3	3	3	3	3	3	3	3	3	3	3	3	3	3	3	3	3	3	3	3	3
156	92	2	3	1	4	2	5	1	1	1	1	1	1	2	2	2	2	2	2	2	2	2	3	2	2	2	3	2	3	2	3	3	2	2
157	436	2	3	1	3	4	3	1	1	7	7	7	7	6	6	3	3	6	6	6	6	6	6	6	6	6	6	6	6	6	6	6	3	6
159	340	1	4	1	1	4	3	1	1	6	7	7	6	7	4	7	4	4	4	4	4	4	4	4	4	4	4	4	7	7	7	7	7	7
162	59	1	2	1	3	1	2	1	1	5	5	5	5	5	5	4	4	4	4	4	4	4	4	4	4	2	2	2	2	2	2	3	3	3
163	232	2	1	1	2	1	2	1	1	7	7	7	5	7	7	7	7	7	7	7	7	6	6	5	6	5	7	7	7	5	5	7	7	7
164	134	2	1	1	2	1	1	1	1	7	7	6	7	7	7	7	7	5	4	7	7	6	6	6	6	6	6	6	6	6	6	6	6	6
167	424	2	4	2	1	7	1	1	1	1	7	1	1	7	5	3	4	5	7	6	3	1	1	3	3	1	5	2	5	5	3	2	1	7
175	248	2	1	1	2	1	2	1	1	7	7	7	7	6	6	6	6	6	6	6	5	5	5	5	5	5	6	6	6	5	4	4	5	5
176	148	1	2	2	3	1	1	1	1	7	7	7	7	7	7	7	7	7	7	7	7	7	7	7	7	7	7	7	7	7	4	4	3	7
180	192	2	4	1	3	2	3	1	1	6	7	7	6	6	6	6	6	6	6	6	6	6	6	6	6	6	6	5	6	6	5	6	6	6
185	302	2	3	1	2	7	2	1	1	4	6	6	6	4	4	4	4	6	4	4	6	6	6	6	6	6	6	6	6	4	6	6	6	6
186	111	2	3	1	4	2	3	1	1	7	7	7	7	6	6	6	6	6	6	6	6	6	6	6	6	6	6	6	6	6	6	6	6	6
188	347	1	5	1	3	2	4	1	1	7	7	7	5	7	6	6	6	7	7	6	6	7	6	6	6	6	6	7	6	6	6	6	5	6
193	300	2	4	1	4	2	4	1	1	7	7	7	7	5	7	5	6	4	4	7	5	4	5	5	4	6	5	5	3	3	2	4	3	6
195	907	2	3	1	4	2	3	1	1	7	7	7	7	7	6	7	6	5	6	6	6	6	5	5	5	5	6	6	6	6	4	6	4	5
197	163	2	2	1	3	1	2	1	1	5	6	7	4	5	5	4	4	5	5	5	4	4	4	4	4	5	5	4	4	4	3	4	5	4
198	108	1	4	2	3	3	4	1	1	1	1	1	1	1	1	1	1	1	1	1	1	1	1	1	1	1	1	1	1	1	1	1	1	1
202	74	1	2	1	3	1	2	1	1	7	7	7	4	7	7	7	7	7	7	7	7	7	7	6	6	6	6	5	6	6	6	6	7	7
204	142	2	2	2	3	7	2	1	1	6	7	5	4	5	6	6	5	5	6	5	3	3	4	4	3	3	5	4	6	5	2	6	3	4
207	114	1	4	1	4	2	4	1	1	7	7	7	7	7	7	7	7	7	7	7	7	7	7	7	7	6	5	6	6	6	6	6	7	6
208	201	2	1	2	2	1	2	1	1	6	7	7	5	6	6	5	6	5	5	4	4	5	5	5	5	6	6	6	6	5	6	6	7	6
209	125	2	2	1	3	1	2	1	1	6	7	6	7	6	7	6	5	6	7	6	6	6	6	6	7	7	6	7	7	6	7	6	6	6
211	127	1	4	1	4	2	5	1	1	7	7	7	7	7	7	7	7	7	7	7	7	7	7	7	7	7	7	7	7	7	7	4	6	6
214	179	2	3	2	3	2	3	1	1	7	7	7	5	6	6	5	5	6	5	5	5	5	6	6	6	6	5	5	3	5	6	5	2	6
215	83	1	3	1	3	4	3	1	1	7	7	6	2	6	7	3	7	7	4	5	7	7	6	7	5	7	6	6	6	4	7	6	5	5
216	135	1	3	1	4	3	4	1	1	7	7	7	7	5	5	4	4	6	5	6	6	5	5	5	5	5	6	6	6	5	4	5	4	7
217	196	1	3	1	3	3	5	1	1	7	7	7	5	5	7	5	5	6	4	6	5	3	3	3	3	3	3	3	3	3	3	3	3	3
224	164	2	3	1	3	3	4	1	1	7	7	7	1	7	7	5	4	5	4	5	3	4	5	5	5	5	5	5	5	5	5	5	5	5
225	152	2	2	1	4	1	2	1	1	7	7	7	2	6	7	5	7	4	5	5	4	4	4	6	6	6	4	4	4	4	2	7	4	7
226	328	2	2	1	4	2	5	1	1	1	2	3	4	5	6	7	6	5	4	3	2	1	2	3	4	5	6	7	6	5	4	3	2	1
228	249	2	4	2	3	3	2	1	1	7	7	7	2	7	2	1	2	3	6	3	3	2	3	3	3	3	6	2	2	3	2	4	1	4
236	160	2	2	1	3	3	3	1	1	7	7	7	7	6	7	7	7	7	7	7	7	7	7	7	7	7	4	4	5	4	6	6	5	7
237	95	1	3	1	2	3	4	1	1	7	5	7	4	4	4	5	6	2	5	5	6	4	6	4	6	4	5	6	4	6	5	6	6	5
238	117	1	3	1	3	4	5	1	1	7	7	7	7	6	7	6	6	7	6	7	7	7	7	7	7	7	7	7	7	7	7	7	7	7
241	454	2	4	2	1	4	1	1	1	6	7	7	7	6	5	5	5	5	4	4	3	5	6	4	4	5	5	4	4	4	4	4	4	5
243	302	1	2	1	3	3	5	1	1	7	7	7	7	7	7	7	2	4	4	7	1	1	1	2	2	3	3	1	1	1	1	4	1	4
246	65	2	1	1	4	3	5	1	1	7	7	7	7	7	7	7	7	7	7	7	7	7	7	7	7	7	7	7	7	7	7	7	5	5
256	151	1	2	1	3	7	5	1	1	7	7	7	7	6	5	5	5	6	5	5	5	5	5	5	5	4	4	4	3	3	3	5	1	5
257	67	1	4	2	4	6	5	1	1	4	5	6	6	7	7	7	7	7	7	7	7	7	7	7	7	7	7	7	7	7	7	7	7	7
259	71	2	2	1	3	1	2	1	1	5	5	5	5	5	5	5	5	5	5	5	5	5	5	5	5	5	5	5	5	5	5	5	5	5
260	31	1	2	2	3	4	2	1	1	5	4	4	4	4	4	5	5	5	4	4	4	4	4	5	5	4	4	3	4	4	4	4	5	2
264	290	1	5	2	1	4	2	1	1	6	4	6	6	6	6	6	6	6	6	6	6	6	6	6	6	4	6	6	4	6	6	4	4	4
270	302	2	2	2	3	1	2	1	1	7	7	7	7	6	7	7	7	6	6	7	6	7	7	7	7	7	7	7	7	7	6	7	6	7
272	160	2	4	1	3	2	5	1	1	7	7	7	7	7	7	4	4	7	7	7	7	7	7	7	7	7	7	7	7	7	7	7	7	7
273	135	2	1	1	2	1	1	1	1	6	6	6	2	7	7	7	6	1	1	7	1	4	4	6	6	6	3	4	4	4	4	4	2	4
276	96	1	2	1	4	1	2	1	1	7	7	7	7	7	7	1	1	1	7	7	7	7	7	7	7	7	7	7	7	7	7	7	7	7
281	197	2	4	1	3	2	3	1	1	3	3	3	3	6	4	4	3	6	5	5	4	6	4	4	6	6	6	5	5	6	5	5	1	2
283	152	2	3	1	4	2	4	1	1	6	7	6	4	6	6	6	5	4	4	5	4	6	7	6	6	6	4	4	4	5	5	4	4	7
299	86	2	2	1	4	3	2	1	1	7	7	7	4	6	6	6	6	6	6	6	6	6	6	6	6	6	6	6	6	6	6	6	6	6
300	112	1	2	1	4	1	2	1	1	7	7	7	2	6	6	6	5	7	5	6	6	5	6	4	6	5	6	4	1	2	3	5	1	3
302	129	2	2	1	3	3	2	1	1	7	7	7	5	7	7	7	7	7	7	7	7	7	7	7	6	7	7	7	7	7	7	7	7	7
303	242	1	2	1	3	3	5	1	1	7	7	7	7	7	7	4	4	4	4	7	6	7	7	7	7	7	5	4	7	4	4	4	5	7
310	190	2	5	1	4	2	5	1	1	7	7	7	7	3	3	2	2	2	5	5	5	4	4	4	4	5	5	3	3	4	5	6	3	5
312	435	2	4	1	3	6	4	1	1	7	7	7	7	5	5	7	2	3	7	6	6	6	5	5	5	5	5	5	6	5	4	6	4	5
313	129	2	2	1	3	2	2	1	1	6	6	5	4	5	6	2	2	4	4	3	3	4	4	4	4	5	4	3	4	5	3	2	5	7
318	191	1	3	1	3	4	5	1	1	7	5	6	6	6	6	5	4	4	4	5	4	4	4	5	4	4	4	4	4	4	4	6	5	5
323	87	2	2	1	3	4	5	1	1	6	6	6	7	6	6	6	6	6	6	6	6	6	6	6	6	6	6	6	6	6	6	6	6	6
325	552	1	3	1	3	3	3	1	1	7	7	7	4	5	4	4	5	3	3	3	3	5	5	5	5	5	4	4	2	4	1	3	3	4
331	61	2	2	2	3	1	2	1	1	7	7	7	7	7	7	7	7	7	7	7	7	6	6	6	6	6	6	6	6	6	6	6	6	6
333	130	2	2	2	3	1	2	1	1	5	6	4	4	5	4	5	5	5	5	4	5	5	5	5	5	5	5	5	5	5	5	5	5	5
334	130	2	2	1	3	1	2	1	1	6	6	7	4	4	6	5	3	3	3	6	6	6	6	6	5	6	3	3	3	3	2	5	2	6
337	43	2	5	2	2	2	4	1	1	4	3	5	3	4	3	4	5	5	5	3	3	5	5	5	4	4	5	4	5	4	5	4	4	5
338	307	2	4	2	2	3	3	1	1	3	4	5	4	3	4	5	6	5	4	4	5	4	4	5	4	3	5	4	5	3	4	5	7	7
341	95	1	4	2	1	4	3	1	1	6	7	5	7	5	4	6	5	7	4	5	4	5	5	4	4	5	7	5	7	6	2	3	5	7
342	154	1	2	1	3	3	2	1	1	7	7	7	7	4	1	1	2	1	1	4	1	4	3	3	3	3	4	4	4	4	4	4	4	4
343	2079	1	4	1	2	4	3	1	1	7	7	7	1	6	6	5	5	4	6	6	3	3	3	2	2	3	3	4	4	4	2	3	2	6
344	59	1	2	2	3	2	2	1	1	7	6	6	6	6	5	6	7	7	7	7	6	6	6	7	5	4	6	6	6	6	6	6	6	6
346	146	1	3	1	3	3	5	1	1	7	7	7	6	7	6	6	6	5	6	6	6	6	5	5	5	5	5	5	5	5	1	2	1	7
347	228	1	2	1	3	7	4	1	1	7	7	7	5	6	5	6	3	7	7	6	7	6	5	5	5	5	6	6	5	6	7	7	7	7
348	788	1	4	2	2	7	3	1	1	6	6	7	7	6	6	6	6	6	6	6	6	6	6	6	6	6	6	6	6	6	6	6	6	6
349	521	2	5	2	1	5	1	1	1	1	1	1	1	1	1	1	1	1	1	1	1	1	1	1	1	1	1	1	1	1	1	1	1	1
354	63	1	3	1	3	3	3	1	1	2	3	3	3	3	2	3	2	3	2	3	2	3	2	3	2	3	2	3	2	3	2	3	2	3
360	133	1	2	1	2	3	4	1	1	4	4	7	7	3	3	7	4	3	3	4	4	3	4	4	4	3	3	4	4	3	4	2	2	1
367	160	1	5	2	2	4	3	1	1	4	5	6	5	5	4	6	4	4	6	4	5	4	5	5	5	6	5	6	4	6	5	4	6	7
368	107	1	1	1	2	1	2	1	1	7	7	7	3	5	4	3	4	3	2	2	1	2	2	3	2	3	2	2	2	1	1	1	1	1
369	234	1	2	1	3	1	2	1	1	7	7	7	3	7	7	7	7	7	4	5	4	5	7	7	5	5	3	4	3	4	3	7	3	5
371	253	2	2	2	3	1	2	1	1	7	7	7	4	7	5	4	4	4	4	4	4	5	5	4	4	6	4	4	4	4	3	1	4	5
372	622	1	3	1	2	4	3	1	1	7	6	7	4	6	5	6	5	5	5	5	5	4	5	6	4	6	4	6	6	4	6	4	6	4
377	305	1	4	2	1	4	4	1	1	7	7	7	7	7	7	7	7	7	7	7	7	7	7	7	7	7	7	7	7	7	7	7	7	6
380	201	1	4	2	2	7	2	1	1	7	7	7	7	7	7	5	6	6	7	6	7	6	6	6	6	7	7	6	7	7	6	6	5	7
381	56	1	2	2	2	1	1	1	1	7	7	7	7	7	7	7	7	7	7	6	6	4	6	6	5	5	5	5	5	6	5	4	5	5
382	87	1	4	1	3	3	4	1	1	7	7	7	4	5	6	5	4	5	4	4	4	5	4	5	5	6	5	6	5	6	6	6	2	4
383	326	2	4	1	2	7	2	1	1	7	7	7	7	7	7	6	6	6	6	7	5	5	5	6	6	6	5	5	6	5	6	5	5	7
384	165	2	4	1	2	7	3	1	1	7	7	7	7	7	7	6	5	5	5	6	5	6	6	6	6	6	5	5	5	5	5	5	5	7
385	103	2	4	1	2	7	2	1	1	7	7	7	7	6	6	6	6	5	5	6	5	5	5	6	6	7	5	5	5	5	5	5	5	7
386	103	1	1	1	2	1	2	1	1	4	6	6	6	5	5	5	5	5	5	5	5	5	5	5	5	5	5	5	5	5	6	5	5	5
387	74	1	2	1	1	2	2	1	1	5	7	6	7	6	6	6	7	5	7	6	6	7	6	6	6	6	6	6	6	6	7	7	6	6
391	74	2	2	2	2	4	4	1	1	5	4	6	2	4	4	3	4	4	3	5	5	5	5	5	5	5	5	5	5	5	5	5	3	5
392	100	1	2	2	3	1	1	1	1	7	7	7	7	7	7	7	7	7	7	7	7	5	5	5	5	6	6	6	6	5	5	6	6	7
393	173	2	4	2	1	4	1	1	1	7	7	7	2	4	4	5	5	5	5	5	5	5	5	5	4	4	5	5	5	4	1	2	2	3
394	175	1	4	2	1	4	3	1	1	6	6	7	5	4	5	6	6	7	6	5	5	4	4	4	4	4	6	6	4	4	3	2	3	6
399	460	2	4	2	1	4	1	1	1	6	7	7	4	4	7	7	7	7	7	7	7	7	7	7	7	7	7	7	7	7	7	7	7	7
400	189	2	2	1	3	3	2	1	1	6	6	6	6	6	6	6	6	5	6	5	5	6	6	6	6	6	5	5	5	5	5	5	5	6
403	67	1	1	2	2	1	2	1	1	7	7	7	5	5	5	5	3	3	3	4	4	6	4	4	4	5	3	4	4	5	5	4	3	6
405	71	2	2	1	3	3	1	1	1	6	7	7	7	7	7	5	7	6	5	5	6	6	6	6	4	4	4	4	4	5	5	5	5	5
408	56	2	2	1	2	1	2	1	1	7	7	7	7	5	3	5	4	4	6	5	6	3	6	4	4	6	5	5	5	5	5	5	4	4
411	124	2	2	1	3	7	3	1	1	7	7	7	4	7	4	4	2	4	7	7	6	7	7	5	2	5	5	5	5	6	5	5	6	5
412	43	1	4	2	2	4	3	1	1	4	6	4	5	4	3	4	4	6	3	5	4	6	4	4	5	4	3	5	5	5	5	3	5	7
413	110	1	3	2	3	4	3	1	1	6	7	7	5	6	5	7	6	6	6	4	6	5	4	4	4	4	5	5	4	6	5	6	4	6
415	169	1	4	2	2	3	3	1	1	7	7	7	4	5	5	6	3	4	2	3	3	2	4	4	4	5	4	4	3	3	2	4	3	5
416	119	1	2	2	3	3	3	1	1	6	6	6	5	7	7	7	6	3	3	3	3	4	4	4	4	4	4	4	5	3	3	2	4	5
418	126	2	3	2	2	4	1	1	1	7	7	7	7	7	7	6	7	6	6	6	6	6	6	6	6	6	6	6	6	6	6	6	5	6
420	111	2	1	2	2	1	2	1	1	7	7	7	1	7	7	7	7	7	7	4	4	6	6	5	5	5	5	3	2	2	1	4	5	6
421	63	2	2	1	3	1	2	1	1	6	6	6	4	6	6	5	6	6	6	5	6	5	5	6	6	5	6	6	5	6	5	6	6	5
432	145	1	5	1	1	5	2	1	1	5	6	6	6	6	6	5	6	5	4	5	5	5	6	5	6	5	6	6	5	6	5	5	5	6
443	110	2	3	1	3	2	3	1	1	7	7	7	7	7	7	7	7	7	7	7	7	7	7	6	6	6	6	6	6	6	6	6	6	6
445	230	2	3	1	4	2	2	1	1	7	7	7	4	2	7	7	7	1	3	5	5	5	6	5	5	6	5	5	5	5	5	6	4	4
447	252	2	5	2	1	7	2	1	1	6	6	7	6	6	6	4	7	7	7	5	7	6	7	5	7	7	6	6	4	4	5	7	5	7
448	148	2	3	1	2	4	2	1	1	7	7	7	7	6	6	6	6	6	6	6	6	6	6	6	6	6	6	6	6	6	6	7	6	6
450	119	2	3	2	3	2	2	1	1	7	7	7	7	7	7	5	5	4	4	4	4	6	6	6	6	6	6	6	6	6	6	6	5	5
451	178	2	5	2	1	6	2	1	1	7	7	7	7	7	7	7	7	7	7	7	6	6	5	6	7	7	6	7	7	6	7	7	7	7
452	144	2	4	2	1	7	2	1	1	3	3	3	3	3	3	3	3	3	3	3	3	2	4	3	4	2	4	2	5	4	5	2	3	4
455	205	2	4	2	3	2	3	1	1	6	6	6	6	6	6	6	6	6	6	6	6	6	6	6	6	6	6	6	6	6	4	3	3	6
456	131	2	5	2	3	2	4	1	1	1	1	1	1	1	1	1	1	1	1	1	1	1	1	1	1	1	1	1	1	1	1	1	1	1
458	90	2	3	1	3	7	2	1	1	7	6	5	3	6	6	5	5	6	6	6	6	6	6	5	6	6	6	6	6	6	6	6	6	6
463	159	2	5	2	3	2	4	1	1	1	1	1	1	1	1	1	1	1	1	1	1	1	1	1	1	1	1	1	1	1	1	1	1	1
464	449	2	3	2	1	4	2	1	1	7	7	7	7	7	7	7	7	4	7	7	7	7	7	6	6	7	7	7	7	7	6	7	6	6
466	79	2	2	1	3	3	3	1	1	7	7	7	7	6	5	6	4	6	6	6	6	5	5	5	5	6	6	6	6	4	6	5	6	6
467	178	2	4	2	1	2	3	1	1	6	5	5	5	5	5	5	5	5	5	5	5	5	5	5	5	5	5	5	5	5	5	5	5	5
469	185	2	5	2	3	2	2	1	1	7	7	7	7	6	6	6	6	6	6	6	6	6	6	6	6	6	6	6	6	6	6	6	6	6
471	256	2	3	2	1	7	3	1	1	6	6	6	6	6	5	5	6	6	5	5	5	5	5	5	5	4	6	5	5	4	5	5	4	5
473	88	2	2	2	3	2	2	1	1	7	7	7	4	7	7	7	7	7	7	7	7	7	7	5	7	7	7	7	7	7	4	7	4	7
474	1755	2	5	1	4	2	4	1	1	6	7	7	6	5	5	5	5	5	5	5	5	5	5	5	5	5	5	6	6	5	5	6	5	7
477	140	2	4	2	3	2	3	1	1	1	1	1	1	1	1	4	1	1	1	1	1	1	1	1	1	1	1	1	1	1	1	1	1	1
487	300	1	5	2	3	2	3	1	1	7	7	7	7	7	7	4	4	4	4	4	4	4	4	4	4	4	4	4	4	4	4	4	4	4
489	187	2	5	2	3	2	2	1	1	6	6	6	5	6	6	6	6	6	6	6	6	6	6	6	6	6	5	5	5	5	5	5	3	4
500	621	2	1	2	2	1	2	1	1	7	7	7	4	7	7	7	7	5	5	5	5	7	7	7	7	7	7	7	7	4	4	4	4	4
504	125	2	1	1	2	1	2	1	1	5	5	5	5	4	4	4	4	4	4	4	4	4	4	4	4	4	4	4	4	4	4	4	4	4
505	93	2	1	1	2	1	2	1	1	7	7	7	7	6	6	6	6	6	6	6	6	6	6	6	6	6	6	6	6	6	6	6	6	6
506	82	2	2	1	3	3	3	1	1	7	6	7	7	5	5	5	6	5	4	5	5	5	5	6	6	5	5	6	5	6	6	5	5	6
512	128	1	3	2	1	4	2	1	1	6	6	6	4	6	5	6	5	4	4	5	4	4	4	3	5	5	4	3	3	4	4	5	5	5
513	90	2	1	1	2	1	2	1	1	4	4	4	4	4	4	4	4	4	4	4	4	4	4	4	4	4	4	4	4	4	4	4	4	4
515	86	1	1	1	2	1	2	1	1	7	7	7	7	7	7	7	7	7	7	7	7	4	5	5	5	5	5	5	5	5	5	5	5	5
517	83	2	2	2	3	1	2	1	1	6	6	6	4	6	6	7	7	6	6	6	6	6	6	6	7	6	6	6	6	6	6	6	6	6
518	57	2	5	1	1	1	5	1	1	1	1	1	1	1	1	1	1	1	1	1	1	1	1	1	1	1	1	1	1	1	1	1	1	1
519	149	1	2	2	2	4	3	1	1	6	7	5	3	6	5	5	2	4	5	6	4	6	6	6	7	6	3	3	2	3	2	6	2	4
521	363	1	3	1	1	4	2	1	1	7	6	7	2	2	4	1	1	4	4	5	4	4	5	4	5	5	4	5	4	5	5	6	5	7
522	449	2	4	1	1	4	2	1	1	6	6	7	7	6	7	4	4	4	7	7	6	6	7	7	7	7	6	6	6	6	4	6	4	6
524	604	2	2	2	2	4	2	1	1	7	7	7	3	5	5	4	6	5	4	5	4	3	5	5	5	6	5	4	5	5	5	7	3	7
525	241	2	2	2	3	2	3	1	1	6	7	6	5	4	5	6	5	4	3	4	3	3	3	3	3	3	4	4	5	5	3	5	3	7
528	61	2	4	2	1	4	3	1	1	6	6	3	4	4	2	5	3	5	4	4	5	4	4	6	4	6	4	6	5	5	6	6	4	6
529	231	2	4	2	2	4	3	1	1	6	7	7	6	5	5	7	6	4	5	6	5	5	5	4	4	4	6	5	5	5	4	5	4	6
531	330	2	2	2	3	4	4	1	1	7	7	7	7	7	5	5	6	6	6	6	6	6	6	6	6	6	6	6	6	6	6	6	6	6
532	77	2	2	1	4	2	2	1	1	7	7	7	7	7	7	4	5	5	4	5	4	5	4	6	6	6	6	5	6	5	6	7	5	6
534	440	1	4	2	2	4	5	1	1	5	7	7	4	5	4	6	4	5	4	4	4	4	4	2	3	3	4	4	4	4	4	4	3	5
535	145	1	4	2	2	6	2	1	1	7	7	7	6	4	5	3	3	3	3	4	3	4	4	4	5	5	3	5	4	3	4	3	2	4
536	82	2	2	2	3	2	2	1	1	7	7	7	7	6	7	5	7	7	7	7	7	7	7	7	7	7	7	7	7	7	7	7	7	7
543	108	2	2	1	3	3	2	1	1	7	7	7	5	7	4	4	4	4	4	4	4	4	4	4	4	4	4	4	4	4	4	4	4	4
544	48	2	1	2	2	1	1	1	1	7	7	7	7	7	7	7	7	7	7	7	7	7	7	7	7	7	7	7	4	7	7	5	7	7
546	54	1	4	1	1	2	3	1	1	6	6	6	6	6	6	6	6	6	5	4	4	4	4	4	4	4	4	5	5	5	4	5	5	4
550	272	1	3	1	4	2	5	1	1	7	7	7	7	7	7	7	7	7	7	7	7	7	7	7	7	7	7	7	7	7	2	7	7	7
553	59	2	1	1	2	4	2	1	1	5	5	5	5	5	4	5	5	5	5	5	5	5	2	3	3	5	2	3	5	5	2	4	6	5
558	405	1	4	2	2	4	2	1	1	7	6	6	6	6	6	7	6	6	5	7	6	7	6	6	6	7	6	6	6	7	7	6	6	6
561	224	2	4	1	2	7	2	1	1	7	7	7	7	7	7	7	7	7	5	2	5	5	3	6	3	3	6	4	3	5	5	5	5	4
562	824	2	4	2	1	7	2	1	1	6	7	7	6	6	6	5	5	6	6	6	6	7	7	7	7	6	6	7	6	6	7	6	6	7
563	137	2	2	1	3	3	4	1	1	1	1	1	1	1	1	1	1	2	1	1	1	1	1	1	1	1	1	1	1	1	2	1	1	1
564	302	1	4	2	2	3	3	1	1	5	5	5	4	4	5	6	5	4	3	3	3	4	4	3	3	4	4	4	4	3	3	4	3	6
566	91	1	4	2	2	7	3	1	1	7	7	7	7	7	7	7	7	7	7	7	6	6	6	6	6	7	7	7	6	6	6	6	7	7
567	53	1	4	2	2	7	3	1	1	7	7	7	7	6	6	7	7	6	6	6	7	7	7	7	7	7	6	6	7	6	7	6	7	7
568	162	1	4	2	2	7	2	1	1	7	7	7	7	5	7	4	2	4	4	5	5	6	7	7	6	7	7	6	6	5	3	7	5	7
570	506	1	4	2	2	7	2	1	1	6	6	7	5	4	4	5	4	4	4	4	4	4	4	4	4	4	4	4	4	4	4	4	4	4
574	238	2	3	1	3	3	4	1	1	7	7	7	6	6	6	5	6	4	4	4	4	4	5	5	5	5	4	4	4	4	4	5	3	5
577	493	1	4	2	3	2	2	1	1	7	7	7	7	7	7	6	5	5	6	6	5	6	6	6	6	6	6	5	5	5	5	5	5	5
583	44	2	2	2	2	1	2	1	1	6	6	6	6	6	5	7	5	5	7	6	5	7	5	6	5	7	6	6	5	6	6	7	7	5
586	220	1	4	1	2	4	5	1	1	7	7	7	7	6	7	7	7	7	7	6	6	6	7	6	6	6	6	6	7	7	7	7	7	7
593	149	1	3	1	2	3	2	1	1	6	5	4	4	5	5	5	5	4	5	4	5	5	4	4	4	4	4	4	4	3	4	5	4	5
595	83	1	3	1	3	3	3	1	1	7	7	7	7	7	7	6	6	7	6	7	7	6	7	6	7	7	7	7	7	7	7	7	7	7
596	332	1	3	2	3	3	3	1	1	7	7	7	7	5	5	6	5	6	5	5	6	5	5	5	5	5	4	5	6	4	5	7	7	7
598	166	1	3	1	3	3	2	1	1	7	7	7	6	6	6	6	6	6	7	7	6	7	6	6	6	7	7	7	6	6	6	7	7	6
605	476	1	5	2	2	3	3	1	1	7	7	7	7	7	7	7	7	7	7	7	7	7	5	5	5	6	7	7	7	7	6	4	4	7
608	98	1	1	2	2	1	3	1	1	1	1	1	1	1	1	1	1	1	1	1	1	1	1	1	1	1	1	1	1	1	1	1	1	1
618	148	2	3	1	4	2	4	1	1	1	1	1	1	7	7	4	1	1	1	4	3	4	4	6	6	4	4	4	4	3	6	4	1	1
620	181	1	2	1	3	3	5	1	1	7	7	7	7	5	6	6	6	7	6	6	5	6	6	6	6	6	6	6	6	6	6	6	5	6
625	252	1	5	1	4	2	5	1	1	6	6	6	6	5	6	5	4	5	6	5	4	4	4	5	5	5	5	6	6	4	3	4	2	6
626	93	1	3	1	4	2	4	1	1	7	7	7	7	5	3	3	3	4	4	3	3	5	3	5	4	4	3	4	3	4	4	3	3	5
637	167	1	4	1	3	3	4	1	1	7	7	7	7	6	5	3	3	4	5	6	7	6	7	6	7	7	7	7	7	7	6	6	6	5
640	144	1	3	1	3	3	3	1	1	7	7	7	7	7	7	5	7	7	7	7	7	6	6	6	7	7	7	7	7	7	7	7	6	7
656	245	1	5	1	3	3	4	1	1	7	7	7	7	7	7	7	6	5	5	6	6	6	3	3	3	2	7	7	7	7	2	2	2	2
657	195	1	3	1	3	3	3	1	1	6	6	6	7	5	6	5	5	5	6	6	6	6	6	6	6	6	6	6	6	6	6	6	5	6
666	379	2	4	2	2	7	3	1	1	7	7	7	6	7	7	2	6	4	6	6	6	5	5	4	4	3	5	6	6	6	6	6	5	6
667	163	1	3	1	3	3	3	1	1	7	7	7	7	4	5	7	7	4	4	4	4	3	3	3	7	5	5	4	4	4	3	3	2	3
668	330	1	5	2	4	6	3	1	1	7	7	7	6	5	5	5	4	5	6	4	3	6	6	5	5	5	6	6	7	6	6	7	5	7
671	117	1	3	1	3	3	3	1	1	6	6	6	6	6	5	5	6	6	6	5	5	6	6	6	5	6	6	6	6	5	5	5	5	5
677	287	1	4	2	3	2	4	1	1	7	7	7	7	7	6	5	5	6	4	5	5	5	5	5	5	5	5	5	5	5	5	4	4	7
682	380	2	4	1	2	4	2	1	1	7	7	7	7	5	6	5	6	5	6	5	5	6	6	6	6	6	6	6	6	6	6	6	6	6
685	753	1	5	1	2	4	2	1	1	5	7	7	7	4	4	4	4	4	5	4	4	4	4	4	6	4	4	4	4	4	3	4	3	4
686	200	2	4	1	3	3	2	1	1	7	7	7	4	7	7	7	4	4	4	7	4	5	5	5	5	6	6	4	7	5	4	7	5	7
690	259	2	4	1	2	5	4	1	1	7	7	7	7	5	6	6	6	7	7	7	7	7	7	7	7	7	7	7	7	7	7	7	7	7
692	271	1	4	1	3	3	2	1	1	7	7	7	7	7	4	7	6	4	4	5	6	4	4	2	3	4	5	4	5	6	5	4	3	7
693	564	1	3	1	1	7	2	1	1	7	7	7	7	4	4	4	7	4	4	7	7	7	4	4	4	4	4	4	4	4	4	4	4	4
695	317	1	5	1	2	3	3	1	1	7	7	7	5	5	6	4	7	4	4	5	4	4	4	4	4	4	4	4	4	4	4	5	5	6
698	85	1	4	1	3	4	5	1	1	6	6	6	6	6	6	6	6	6	6	6	6	6	6	6	6	6	6	6	6	6	6	6	6	6
700	473	2	4	1	3	2	4	1	1	7	7	7	7	7	7	6	6	6	6	7	6	6	6	6	6	6	6	6	6	6	6	6	6	7
708	67	1	4	1	3	2	3	1	1	7	7	7	7	7	7	7	7	2	4	4	4	4	4	4	4	4	4	4	5	4	4	4	3	4
714	209	2	4	1	3	3	2	1	1	6	7	7	7	6	6	7	7	5	6	6	6	6	6	6	6	6	6	6	6	6	6	6	6	7
716	286	2	4	1	2	2	2	1	1	7	7	7	7	4	4	4	4	7	7	7	7	7	6	6	6	6	7	6	4	7	4	4	4	7
719	473	2	4	1	2	5	2	1	1	7	7	7	5	4	4	5	3	5	2	4	4	2	3	5	5	5	2	2	3	2	2	3	1	3
721	291	1	4	1	3	3	3	1	1	6	6	7	6	6	6	6	6	5	5	6	6	6	6	6	6	6	6	6	6	6	6	6	6	6
722	491	2	4	2	3	3	3	1	1	7	7	7	7	5	6	6	6	6	6	6	5	6	6	6	6	6	6	5	6	6	6	6	6	7
724	255	2	3	2	1	5	1	1	1	7	7	7	7	7	7	7	7	7	7	7	7	7	7	7	7	7	7	7	7	7	7	7	6	7
725	534	1	5	2	2	3	2	1	1	7	7	7	7	7	7	7	7	7	7	7	7	7	7	7	7	7	7	7	7	7	4	4	4	6
726	327	2	4	2	1	7	2	1	1	1	3	7	4	6	6	6	5	3	4	5	5	4	4	4	4	4	4	4	4	4	3	4	4	4
728	516	2	4	1	2	5	2	1	1	7	7	7	4	7	6	6	7	6	6	6	6	6	7	7	7	7	7	6	6	7	6	4	4	6
730	280	2	4	2	3	3	1	1	1	7	7	7	7	6	6	6	6	6	6	6	6	6	6	6	6	6	6	6	6	6	6	7	7	7
732	189	2	4	1	2	3	2	1	1	6	6	6	6	6	6	7	6	6	6	6	6	6	6	6	6	6	6	6	6	6	6	6	6	6
735	443	1	5	1	2	4	2	1	1	6	6	6	5	6	6	6	6	6	7	7	6	5	5	4	4	6	6	5	5	5	5	5	5	7
736	198	2	4	2	1	4	2	1	1	6	6	6	6	6	6	6	6	6	6	6	6	6	6	6	6	6	6	6	6	6	6	6	6	6
737	245	2	4	1	1	4	2	1	1	6	7	7	7	6	7	7	6	6	6	7	7	7	6	6	6	7	7	7	7	7	7	7	7	7
738	134	1	5	2	1	6	2	1	1	7	7	7	7	6	6	6	5	7	7	7	7	5	5	5	5	6	7	7	7	7	5	6	6	7
739	652	2	4	2	1	7	1	1	1	7	7	7	7	6	6	5	5	5	5	5	5	7	5	5	5	5	5	7	6	6	5	5	5	5
743	253	2	4	1	2	4	2	1	1	7	7	5	5	7	5	4	4	5	5	5	5	6	6	7	7	6	6	5	5	4	5	5	7	5
745	158	2	5	1	2	2	3	1	1	1	1	1	1	1	1	1	1	1	1	1	1	1	1	1	1	1	1	1	1	1	1	1	1	1
747	195	2	4	1	3	7	3	1	1	4	4	4	4	4	4	4	4	4	4	4	4	4	4	4	4	4	4	4	4	4	4	4	4	4
752	171	2	4	1	3	2	3	1	1	7	7	7	7	6	6	5	6	4	6	6	5	6	6	6	6	6	6	6	6	5	5	5	5	6
754	511	2	4	1	2	5	1	1	1	6	6	7	6	6	6	6	6	6	6	6	6	6	6	6	6	6	6	6	6	6	6	6	6	6
755	199	2	4	1	2	3	2	1	1	7	7	7	6	5	5	5	5	3	4	4	4	7	6	7	7	7	4	4	4	5	5	5	5	5
759	212	2	4	1	3	3	4	1	1	6	7	7	7	7	6	3	6	5	5	6	6	6	6	6	6	6	6	6	6	7	7	6	6	7
761	95	2	4	1	3	2	2	1	1	2	2	2	2	1	1	1	1	1	1	1	1	1	1	1	1	1	1	1	1	1	1	1	1	1
772	691	2	4	2	2	7	1	1	1	1	1	1	1	4	6	3	6	2	2	4	4	2	2	2	2	2	2	2	2	2	2	2	2	2
773	142	1	5	2	3	2	5	1	1	7	7	7	7	5	5	5	5	5	5	5	5	5	4	5	4	5	5	5	5	5	5	5	5	5
777	240	2	4	2	3	3	2	1	1	7	6	6	6	6	6	6	6	6	6	6	6	6	6	6	6	6	6	6	6	6	6	6	6	6
778	364	1	4	1	2	7	4	1	1	7	7	7	7	6	6	6	7	6	6	7	4	6	6	6	6	6	6	6	6	6	6	6	6	6
784	617	1	5	1	1	4	1	1	1	6	6	6	7	6	6	6	6	6	6	6	6	6	6	6	6	7	6	7	6	6	6	7	6	7
785	620	2	4	2	2	3	2	1	1	7	7	7	7	5	5	4	4	4	5	4	5	3	4	5	5	5	4	4	3	3	3	3	4	5
787	85	2	2	2	4	4	3	1	1	4	5	4	5	3	5	6	6	4	4	3	3	6	3	6	4	5	6	3	6	6	7	2	6	5
788	116	2	4	1	3	2	3	1	1	4	4	6	7	6	6	6	6	5	5	5	5	5	5	5	5	5	5	5	5	5	5	5	5	5
789	149	1	4	1	3	2	2	1	1	6	6	6	6	6	6	6	6	6	6	6	6	6	6	6	6	6	6	6	6	6	6	6	6	6
790	300	2	4	2	1	5	3	1	1	7	7	7	7	5	6	5	7	3	4	5	5	5	5	5	6	6	6	6	6	6	5	5	5	6
791	379	2	4	1	2	7	2	1	1	7	7	7	7	7	6	6	6	7	6	6	6	6	6	5	6	5	6	5	6	5	5	6	3	6
793	289	1	4	2	3	2	3	1	1	7	6	7	6	5	3	4	5	3	4	5	4	3	3	3	2	3	3	5	4	3	2	5	1	5
802	270	1	4	1	2	3	5	1	1	6	7	7	7	7	6	7	4	4	4	6	5	5	5	5	5	5	5	4	5	4	4	5	5	6
805	179	1	4	1	3	4	4	1	1	6	6	6	6	4	3	2	3	4	4	4	4	6	6	4	5	6	5	5	5	5	5	5	5	6
806	106	1	5	1	1	4	1	1	1	1	1	1	1	1	1	1	1	1	1	1	1	1	1	1	1	1	1	1	1	1	1	1	1	1
808	280	2	4	2	3	3	5	1	1	6	7	7	7	7	7	6	7	7	7	7	7	7	7	7	7	7	7	7	7	7	7	7	6	7
810	312	1	4	1	3	3	3	1	1	6	7	7	7	6	5	6	5	5	5	7	6	5	5	5	5	5	5	4	4	4	4	5	3	6
815	270	1	4	1	2	7	2	1	1	7	7	7	7	7	6	6	6	6	6	6	6	1	7	7	7	1	7	5	6	6	6	6	6	7
816	401	1	4	1	2	4	4	1	1	7	7	7	7	7	7	7	7	7	7	7	7	7	5	5	5	5	6	4	3	5	7	7	5	7
818	731	2	5	2	1	1	1	1	1	6	6	6	5	7	7	5	6	4	5	5	6	5	4	5	5	5	6	5	7	5	5	5	6	7
827	103	2	1	1	2	1	2	1	1	7	7	7	5	7	7	7	5	5	4	5	4	6	6	5	5	6	5	5	5	5	5	6	4	6
829	141	1	2	2	3	3	2	1	1	6	6	7	7	4	5	6	5	5	4	6	5	6	6	6	5	5	6	4	5	5	4	5	6	6
831	132	2	1	1	2	1	2	1	1	7	7	7	4	7	7	4	7	5	7	7	6	4	4	4	4	4	4	4	4	6	4	7	4	7
833	147	2	2	2	3	1	1	1	1	7	7	5	2	5	5	7	3	6	3	6	5	5	5	6	6	6	5	6	5	5	3	3	5	5
834	618	2	4	2	1	3	2	1	1	7	4	6	5	2	4	5	4	6	3	7	3	6	3	4	5	4	3	6	4	3	6	3	4	5
835	300	1	4	2	1	7	3	1	1	6	7	7	7	6	6	6	5	5	6	6	6	6	5	4	4	1	3	2	3	2	1	2	3	7
837	230	1	4	2	1	5	1	1	1	1	1	1	1	1	1	1	1	1	1	1	1	1	1	1	1	1	1	1	1	1	1	1	1	1
840	587	2	4	2	1	5	2	1	1	4	6	7	5	5	5	4	4	4	6	5	5	3	4	4	3	3	4	4	4	5	3	4	4	5
842	269	2	5	1	3	2	3	1	1	7	7	7	7	6	6	6	5	6	6	7	7	6	6	6	6	6	6	6	6	6	6	6	7	7
845	132	1	4	2	3	2	3	1	1	1	1	1	1	1	1	1	1	1	1	1	1	2	2	2	2	1	1	1	1	1	1	1	1	1
847	145	1	2	1	3	3	4	1	1	4	4	4	4	5	4	4	4	4	4	4	4	4	4	4	4	4	4	4	4	4	4	4	4	4
850	141	1	4	1	3	7	2	1	1	7	7	7	7	5	1	4	4	4	4	6	4	5	5	5	5	5	5	5	4	4	4	4	4	4
852	324	1	5	1	3	2	4	1	1	7	7	7	7	6	5	6	3	6	6	6	5	6	5	6	5	5	5	6	6	6	5	4	2	5
853	89	1	4	1	3	3	3	1	1	7	7	7	7	5	6	5	4	5	5	5	5	4	4	4	4	3	5	5	4	5	5	5	5	5
856	124	2	4	1	3	2	5	1	1	7	7	7	7	7	7	7	7	7	7	7	7	7	7	7	7	7	6	6	6	6	7	5	5	7
857	141	2	4	1	3	3	3	1	1	7	7	7	7	7	7	7	7	7	7	7	7	6	6	6	6	6	6	6	6	6	6	6	6	6
860	139	2	2	2	3	7	1	1	1	7	7	7	4	6	7	7	4	5	5	4	5	6	5	5	6	6	7	6	6	5	4	1	1	7
861	160	2	3	1	1	4	2	1	1	7	7	7	7	7	7	7	7	2	7	7	7	6	7	7	7	7	7	7	6	7	7	7	7	7
862	207	1	5	2	1	4	2	1	1	7	7	7	4	5	5	6	3	6	5	6	5	5	4	4	5	5	7	7	4	5	4	3	3	4
867	280	1	4	2	2	4	5	1	1	7	7	7	7	7	7	7	6	7	7	7	7	7	7	7	7	7	7	7	6	6	6	6	6	6
874	264	2	3	2	2	5	2	1	1	1	5	6	2	2	5	3	1	1	1	1	1	1	1	1	2	3	1	1	1	1	1	1	1	1
875	209	2	5	1	3	3	3	1	1	7	7	7	7	7	7	1	3	7	5	5	4	3	3	3	3	3	6	7	5	4	3	4	3	7
876	267	2	4	2	3	2	2	1	1	7	7	7	7	7	7	7	7	7	7	7	7	6	6	6	6	6	6	6	6	6	6	6	6	7
878	144	1	3	1	4	3	4	1	1	6	7	7	4	6	7	7	6	6	7	7	7	7	7	7	7	7	7	7	7	6	7	7	7	7
880	260	1	4	1	3	2	3	1	1	1	1	1	1	1	1	1	1	1	1	1	1	1	1	1	1	1	1	1	1	2	2	2	2	2
881	275	1	5	2	1	4	2	1	1	7	7	7	7	2	2	3	3	3	2	2	2	3	3	3	3	2	3	3	3	3	3	3	4	5
882	547	1	4	1	1	3	3	1	1	4	7	7	3	6	6	4	5	4	4	6	5	4	5	6	5	5	5	6	5	5	6	6	6	6
886	81	2	4	2	1	7	2	1	1	7	4	5	5	7	7	5	6	4	6	5	5	5	6	7	6	7	6	6	6	6	6	6	6	6
887	746	2	4	2	1	7	1	1	1	6	7	7	4	5	6	6	5	6	5	5	5	5	6	5	6	6	5	5	5	5	4	4	4	4
888	253	2	5	1	3	3	3	1	1	7	7	7	7	5	5	5	5	1	4	4	3	2	2	3	3	3	3	3	2	2	4	4	1	4
892	401	2	4	1	3	3	2	1	1	7	7	7	7	6	6	6	6	6	6	6	6	5	5	5	5	5	6	6	5	5	3	5	3	6
894	241	1	4	1	1	4	3	1	1	6	6	7	7	6	6	6	6	6	6	6	6	6	6	6	6	6	6	6	6	6	6	6	6	6
897	352	1	5	1	2	3	2	1	1	6	7	6	5	5	5	5	5	5	4	5	5	1	2	1	2	4	5	5	4	4	2	3	2	4
900	220	1	4	1	3	2	3	1	1	7	7	7	6	6	7	7	6	7	6	6	6	7	7	7	7	7	7	7	7	7	7	7	7	7
901	615	2	4	1	2	7	2	1	1	7	7	7	7	7	7	7	7	7	7	7	7	7	7	7	7	7	7	7	7	7	6	6	7	6
905	330	1	4	1	2	3	4	1	1	7	7	7	6	6	7	7	7	7	7	7	7	7	7	7	7	7	7	7	7	7	7	7	7	7
917	335	2	4	1	2	4	3	1	1	6	7	6	4	5	7	6	7	5	4	6	5	5	5	5	6	6	5	5	6	5	6	6	5	6
918	151	1	4	1	2	4	3	1	1	6	6	6	6	6	6	6	6	6	6	6	6	6	5	5	5	5	4	5	4	4	5	6	4	5
922	231	2	3	2	1	7	2	1	1	6	4	7	4	4	4	4	4	4	4	4	4	4	4	4	4	4	4	4	4	4	4	4	4	4
925	484	2	4	1	2	3	2	1	1	7	7	7	5	7	7	6	7	5	5	6	6	7	7	7	7	7	6	7	6	5	6	7	7	7
930	214	2	5	1	3	6	5	1	1	1	1	1	1	1	1	1	1	1	1	1	1	1	1	1	5	4	4	4	1	4	4	4	4	4
938	121	2	1	1	2	1	2	1	1	7	7	7	5	7	7	7	7	7	7	7	7	7	7	6	6	7	7	7	7	7	7	7	7	7
945	501	1	2	2	3	1	2	1	1	7	7	7	4	7	7	5	6	2	3	6	3	5	5	5	5	4	6	6	7	7	4	7	4	7
952	389	2	4	2	1	4	2	1	1	1	1	1	1	1	1	1	1	1	7	1	1	1	1	1	1	1	1	1	1	1	1	1	1	1
958	478	1	4	2	1	7	3	1	1	1	1	1	1	1	1	1	1	1	1	1	1	1	1	1	1	1	1	1	1	1	1	1	1	1
963	652	2	4	1	1	4	2	1	1	6	6	6	4	4	4	4	4	3	4	6	4	4	4	4	4	4	4	3	4	3	4	4	4	6
969	346	2	4	1	2	4	2	1	1	5	6	7	6	6	6	5	6	5	5	6	5	5	5	5	5	5	6	5	5	5	5	5	5	5
973	216	2	4	2	2	4	1	1	1	4	4	4	4	4	4	4	4	4	4	4	4	4	4	4	4	4	4	4	4	4	4	4	4	4
974	205	2	2	2	3	1	2	1	1	7	7	7	5	5	6	6	6	7	6	6	6	6	6	5	6	6	5	6	6	6	5	6	6	6
975	1224	1	4	2	3	4	2	1	1	7	7	7	7	7	7	7	7	7	6	6	6	7	7	7	7	7	7	7	7	7	7	7	7	7
977	355	2	4	1	2	4	2	1	1	7	7	7	7	6	6	3	7	7	6	6	6	6	6	6	6	6	6	6	6	6	6	5	6	6
978	93	2	4	1	3	3	3	1	1	7	7	7	7	7	7	7	7	7	7	7	7	7	7	7	7	6	5	6	7	7	7	7	7	7
979	259	2	4	2	2	5	1	1	1	7	7	7	7	6	6	6	6	6	6	6	6	6	6	6	6	6	6	6	6	6	4	6	6	6
982	319	1	5	2	1	4	2	1	1	7	7	7	4	4	7	4	5	5	5	7	4	3	3	3	3	4	5	4	4	4	3	4	2	7
983	123	2	2	2	2	3	2	1	1	4	5	6	5	5	6	5	6	3	2	3	4	3	2	3	2	3	3	2	1	5	6	7	6	5
984	204	2	2	2	3	4	2	1	1	7	7	7	5	6	7	6	4	6	4	3	3	6	5	4	4	6	6	5	4	6	3	7	4	7
985	69	2	3	1	3	4	3	1	1	6	6	7	4	7	7	3	7	7	7	7	7	6	5	5	6	6	4	6	4	6	4	6	5	5
986	310	2	3	2	1	5	2	1	1	6	6	6	6	6	6	6	6	6	6	6	6	6	6	6	6	6	6	6	6	6	6	6	6	6
990	52	1	1	1	1	1	1	1	1	1	1	1	1	1	1	1	1	1	1	1	1	1	1	1	1	1	1	1	1	1	1	1	1	1
991	57	1	2	1	3	3	2	1	1	3	3	3	3	3	3	3	3	3	3	3	3	3	3	3	3	3	3	3	3	3	3	3	3	3
992	91	1	3	2	3	4	3	1	1	7	7	7	7	5	7	6	6	6	5	6	6	7	6	6	6	6	6	6	6	7	6	6	6	7
996	442	2	3	2	2	5	2	1	1	6	4	7	5	5	6	5	6	4	5	6	6	5	6	6	6	5	5	6	4	6	5	7	7	6
997	89	2	4	2	2	4	3	1	1	7	6	5	6	6	5	4	6	5	5	6	5	7	6	6	5	6	5	5	6	4	6	6	7	7
998	103	1	4	2	2	3	3	1	1	7	5	6	5	7	6	5	6	5	6	5	6	4	5	5	6	6	5	6	4	6	5	6	7	6
999	200	2	2	2	3	4	3	1	1	7	6	6	4	7	7	5	4	5	5	6	5	6	6	6	6	7	5	6	6	5	4	6	6	6
1001	149	2	4	2	4	3	3	1	1	6	7	7	6	6	5	6	6	6	5	7	6	6	5	5	5	6	5	4	5	5	3	4	3	6
1002	192	1	2	2	3	5	2	1	1	6	6	6	4	5	4	6	6	4	4	3	3	5	5	4	4	5	5	4	3	3	3	4	3	4
1003	108	2	4	2	3	4	5	1	1	7	7	7	7	7	7	7	7	7	7	7	7	7	7	7	7	7	7	7	7	7	5	7	4	7
1005	122	2	3	1	3	3	3	1	1	6	6	7	5	7	6	5	6	5	3	3	3	7	7	6	5	6	5	4	4	6	4	7	3	7
1006	209	1	4	2	2	4	2	1	1	6	6	6	4	5	6	6	5	4	5	6	6	5	6	6	6	5	5	5	6	5	4	6	6	7
