# Supplementary material for: Effect of emotional factors on purchase intention in live streaming marketing of agricultural products: A moderated mediation model
Source: PLoS One. 2024 Apr 1;19(4):e0298388. doi: 10.1371/journal.pone.0298388 (PMC10984517; doi:10.1371/journal.pone.0298388)
Supplement: S4 File — (XLSX) [file pone.0298388.s004.xlsx]

## Sheet: All Sample
serial number	Time	1.Your gender: 1=Male；2=Female	2.Your age: 1=Under 20 years old； 2=21–30 years old； 3=31–40 years old； 4=41-50 years old; 5=51 years and older	3.Your residence in the past six months: 1=Urban area 2=Countryside	4.Your education background: 1=Junior high school and below； 2=High school/technical school； 3=Undergraduate/junior college； 4=Postgraduate	5. Your Occupation: 1=Student 2=Government agencies/public institutions 3=Enterprise employees 4=Freelancer 5=Stay-at-home parents 6=Retired 7=Others	6. Your monthly disposable income: 1=1 000 yuan RMB and below 2=[1 000 yuan RMB, 4 000 yuan RMB) 3=[4 000 yuan RMB, 7 000 yuan RMB) 4=[7 000 yuan RMB, 10 000 yuan RMB) 5=Above 10 000 yuan RMB	7. Have you watched streaming live marketing of agricultural product? 1=Yes 2= No (exit the investigation)	8.Have you watched a complete live streaming of agricultural products in the past two weeks(The viewing time shall not be less than 20 minutes, and the anchor shall fully introduce a certain product.) The following questions require you to recall the most impressive live streaming you watched in the past two weeks, and complete the answers to the following questions based on this live streaming. …	Rural Sentiment1. I believe that the long-standing and splendid Chinese agricultural culture needs to be passed down. 1 = strongly disagree; 2= disagree; 3 = slightly disagree; 4 = no comment; 5 = slightly agree; 6 = agree; 7 = strongly agree; -3= default	Rural Sentiment2. Bread is the staff of life. I believe that developing agriculture is a strategic need to ensure the food security of the country.	Rural Sentiment3. I think it is important and worthwhile to help farmers earn a good life.	Rural Sentiment4. I have a dream of idyllic life in the countryside.	Interactivity1. This live streaming room shows the packaging and edible method of agricultural products in detail.	Interactivity2. Hosts can communicate with consumers amiably and answer consumers' questions in a timely and patient manner.	Interactivity3. The live streaming room has a variety of interactive activities (such as participating in the screenshot lottery and grabbing red envelopes).	Interactivity4. When watching the live-stream, I can communicate the informations and contents of the agricultural product with other audiences.	Presence1. When watching the live-stream, I was very familiar with live streaming scenes (orchards, farmland, markets, plants, etc）	Presence2. When watching the live-stream, I felt that I was immersed in the world the hosts had created.	Presence3. The hosts’ descriptions of the agricultural products on sale gave a strong visual impression.	Presence4. When watching the live-stream, I felt that the products were right in front of me.	Trust1. I believe that the informations of the agricultural products on sale were reliable.	Trust2. I believe that the products and services provided in the live streaming room were guaranteed.	Trust3. I believe that the products I received matched the description in the live streaming room.	Trust4. I believe that the quality of the products I purchased from this live streaming room was consistent with my expectations.	Trust5. I believe that this live streaming room could fulfill the promises made to the consumers.	Resonance1. When listening to the hosts talk about rural life and agricultural production, I felt like these scenes, these people and things were happening around me.	Resonance2. When listening to the hosts talk about rural life and agricultural production, I felt like I was one of them.	Resonance3. I think the stories behind the agricultural production were interesting, and I was very devoted and touched.	Resonance4. When watching the live-stream, I felt like that I am talking to my old friends about the harvest.	Purchase Intention1. When watching the live-stream, I successfully placed an order as soon as possible.	Purchase Intention2. When watching the live-stream, I added the agricultural production to my shopping cart for comparison and purchase in the future.	Purchase Intention3. I am willing to share the live streaming link to my friends as soon as possible.	Purchase Intention4. When the hosts or farmers mentioned the overstock of agricultural products in the live streaming room, I was willing to place an order to support the farmers.
1	420	2	2	1	3	1	2	1	1	6	7	7	5	7	6	6	7	5	6	6	5	7	6	6	6	6	6	5	7	6	5	7	6	7
2	590	2	1	1	2	1	2	1	1	6	6	6	3	6	5	6	5	6	5	5	5	5	5	5	5	5	6	6	6	5	5	5	3	5
3	64	2	2	1	3	2	3	1	1	7	7	7	7	7	7	7	7	7	7	7	7	7	7	7	7	7	7	7	6	6	6	6	6	6
4	165	1	4	1	4	2	5	1	1	2	6	6	2	2	4	6	5	4	2	6	3	3	3	3	3	3	3	3	3	5	2	5	4	5
5	143	1	4	1	3	3	3	1	1	7	7	7	6	7	7	7	7	7	7	7	7	7	7	7	7	7	7	7	7	7	7	7	7	7
6	288	2	4	1	3	7	2	1	1	7	7	7	7	5	4	2	2	2	3	3	3	5	4	4	4	4	5	5	5	5	7	5	2	5
7	37	1	2	1	3	3	1	2	-3	-3	-3	-3	-3	-3	-3	-3	-3	-3	-3	-3	-3	-3	-3	-3	-3	-3	-3	-3	-3	-3	-3	-3	-3	-3
8	138	2	2	1	4	1	2	1	1	7	7	7	5	7	6	6	6	5	5	5	6	6	6	6	6	6	6	6	6	6	6	6	6	6
9	29	2	2	1	4	3	5	1	2	-3	-3	-3	-3	-3	-3	-3	-3	-3	-3	-3	-3	-3	-3	-3	-3	-3	-3	-3	-3	-3	-3	-3	-3	-3
10	61	2	3	1	4	2	5	1	2	-3	-3	-3	-3	-3	-3	-3	-3	-3	-3	-3	-3	-3	-3	-3	-3	-3	-3	-3	-3	-3	-3	-3	-3	-3
11	85	2	5	2	1	4	2	2	-3	-3	-3	-3	-3	-3	-3	-3	-3	-3	-3	-3	-3	-3	-3	-3	-3	-3	-3	-3	-3	-3	-3	-3	-3	-3
12	288	1	2	1	3	3	3	1	1	6	6	7	4	6	6	4	5	5	5	5	6	5	6	5	5	5	6	6	5	5	5	5	4	5
13	192	2	4	1	3	3	2	1	1	7	7	7	5	5	5	5	5	5	5	5	5	5	5	5	5	5	5	5	5	5	5	5	5	5
14	175	2	4	1	4	2	5	1	1	5	7	7	6	6	6	5	6	7	7	7	6	7	7	6	6	6	6	6	5	5	5	6	4	7
15	28	2	1	1	2	1	2	1	2	-3	-3	-3	-3	-3	-3	-3	-3	-3	-3	-3	-3	-3	-3	-3	-3	-3	-3	-3	-3	-3	-3	-3	-3	-3
16	33	2	2	2	2	1	1	1	2	-3	-3	-3	-3	-3	-3	-3	-3	-3	-3	-3	-3	-3	-3	-3	-3	-3	-3	-3	-3	-3	-3	-3	-3	-3
17	116	1	4	1	4	2	4	1	1	7	7	7	6	6	6	6	6	7	7	7	7	7	6	6	6	6	6	5	6	6	6	6	7	6
18	18	1	1	1	2	1	2	2	-3	-3	-3	-3	-3	-3	-3	-3	-3	-3	-3	-3	-3	-3	-3	-3	-3	-3	-3	-3	-3	-3	-3	-3	-3	-3
19	31	2	2	2	2	1	1	1	2	-3	-3	-3	-3	-3	-3	-3	-3	-3	-3	-3	-3	-3	-3	-3	-3	-3	-3	-3	-3	-3	-3	-3	-3	-3
20	168	2	3	1	2	3	3	1	1	7	7	7	7	7	7	7	7	7	7	5	5	7	7	5	5	7	7	7	7	7	7	7	7	7
21	21	1	2	1	2	1	1	2	-3	-3	-3	-3	-3	-3	-3	-3	-3	-3	-3	-3	-3	-3	-3	-3	-3	-3	-3	-3	-3	-3	-3	-3	-3	-3
22	27	2	1	2	2	1	1	1	2	-3	-3	-3	-3	-3	-3	-3	-3	-3	-3	-3	-3	-3	-3	-3	-3	-3	-3	-3	-3	-3	-3	-3	-3	-3
23	127	2	3	1	4	3	3	1	2	-3	-3	-3	-3	-3	-3	-3	-3	-3	-3	-3	-3	-3	-3	-3	-3	-3	-3	-3	-3	-3	-3	-3	-3	-3
24	195	2	2	2	3	1	2	1	1	7	7	7	6	6	6	6	4	3	3	5	4	6	6	6	5	6	4	4	4	2	4	5	4	6
25	192	1	4	1	4	4	5	1	1	7	7	7	4	6	6	6	5	6	5	6	5	4	4	4	4	4	5	5	4	4	4	4	3	5
26	117	1	2	1	3	1	1	1	1	6	6	6	4	5	6	5	5	6	5	5	5	6	6	6	6	6	6	6	6	6	6	6	4	5
27	179	2	4	1	4	3	4	1	1	7	6	5	3	5	6	5	5	3	3	2	2	6	6	6	6	6	3	3	2	2	4	3	5	5
28	71	2	3	1	2	3	2	1	2	-3	-3	-3	-3	-3	-3	-3	-3	-3	-3	-3	-3	-3	-3	-3	-3	-3	-3	-3	-3	-3	-3	-3	-3	-3
29	220	1	3	1	2	3	3	1	2	-3	-3	-3	-3	-3	-3	-3	-3	-3	-3	-3	-3	-3	-3	-3	-3	-3	-3	-3	-3	-3	-3	-3	-3	-3
30	121	2	1	1	2	1	2	1	1	7	7	7	7	7	7	7	2	7	2	4	4	4	4	1	1	3	1	1	7	2	2	7	2	4
31	50	1	1	1	2	1	2	2	-3	-3	-3	-3	-3	-3	-3	-3	-3	-3	-3	-3	-3	-3	-3	-3	-3	-3	-3	-3	-3	-3	-3	-3	-3	-3
32	119	2	2	1	3	1	2	1	1	7	7	7	7	6	4	6	3	3	4	7	5	7	7	4	7	4	7	4	7	7	7	6	3	7
33	45	1	1	1	2	1	2	1	1	5	3	4	4	5	4	3	5	4	4	5	5	5	5	5	5	5	5	5	5	5	5	5	5	5
34	53	2	2	1	2	1	1	1	2	-3	-3	-3	-3	-3	-3	-3	-3	-3	-3	-3	-3	-3	-3	-3	-3	-3	-3	-3	-3	-3	-3	-3	-3	-3
35	152	2	1	1	2	1	2	1	1	6	7	7	5	5	5	4	7	4	4	4	5	5	5	5	5	5	6	7	7	6	5	5	4	6
36	524	1	5	1	4	2	4	1	1	6	7	7	6	6	5	6	3	5	3	5	3	5	5	5	5	5	5	5	3	3	3	3	3	5
37	145	2	2	1	4	2	4	1	1	7	7	7	5	7	7	2	4	4	4	5	5	7	7	7	7	7	7	7	7	7	5	5	4	6
38	187	2	3	1	4	2	4	1	1	7	7	7	7	7	6	4	4	7	6	5	7	6	6	6	6	6	7	7	7	7	7	7	4	7
39	29	1	3	1	3	3	2	2	-3	-3	-3	-3	-3	-3	-3	-3	-3	-3	-3	-3	-3	-3	-3	-3	-3	-3	-3	-3	-3	-3	-3	-3	-3	-3
40	105	2	2	1	3	1	1	1	1	4	7	7	7	4	3	4	4	4	4	4	4	4	4	4	4	4	4	4	4	4	4	4	4	4
41	252	1	3	1	3	3	2	1	1	7	7	7	7	7	7	7	7	5	4	7	3	3	3	3	4	4	3	3	2	6	1	2	2	3
42	37	1	3	1	3	3	4	2	-3	-3	-3	-3	-3	-3	-3	-3	-3	-3	-3	-3	-3	-3	-3	-3	-3	-3	-3	-3	-3	-3	-3	-3	-3	-3
43	224	2	3	1	3	3	2	2	-3	-3	-3	-3	-3	-3	-3	-3	-3	-3	-3	-3	-3	-3	-3	-3	-3	-3	-3	-3	-3	-3	-3	-3	-3	-3
44	758	2	3	1	3	2	2	1	2	-3	-3	-3	-3	-3	-3	-3	-3	-3	-3	-3	-3	-3	-3	-3	-3	-3	-3	-3	-3	-3	-3	-3	-3	-3
45	49	2	1	1	2	1	2	1	2	-3	-3	-3	-3	-3	-3	-3	-3	-3	-3	-3	-3	-3	-3	-3	-3	-3	-3	-3	-3	-3	-3	-3	-3	-3
46	188	2	2	2	3	7	2	1	1	7	7	7	5	7	7	5	6	7	7	6	6	7	7	6	5	5	4	4	3	4	6	1	1	5
47	131	2	5	2	4	3	3	1	1	7	7	7	7	6	6	6	6	6	6	6	6	6	6	6	6	6	6	6	6	6	6	6	6	6
48	30	2	4	1	4	7	4	2	-3	-3	-3	-3	-3	-3	-3	-3	-3	-3	-3	-3	-3	-3	-3	-3	-3	-3	-3	-3	-3	-3	-3	-3	-3	-3
49	38	2	2	1	2	1	1	2	-3	-3	-3	-3	-3	-3	-3	-3	-3	-3	-3	-3	-3	-3	-3	-3	-3	-3	-3	-3	-3	-3	-3	-3	-3	-3
50	50	2	3	1	3	3	3	2	-3	-3	-3	-3	-3	-3	-3	-3	-3	-3	-3	-3	-3	-3	-3	-3	-3	-3	-3	-3	-3	-3	-3	-3	-3	-3
51	42	1	3	1	3	3	4	2	-3	-3	-3	-3	-3	-3	-3	-3	-3	-3	-3	-3	-3	-3	-3	-3	-3	-3	-3	-3	-3	-3	-3	-3	-3	-3
52	62	1	3	1	3	3	4	2	-3	-3	-3	-3	-3	-3	-3	-3	-3	-3	-3	-3	-3	-3	-3	-3	-3	-3	-3	-3	-3	-3	-3	-3	-3	-3
53	92	2	3	1	2	3	3	1	1	7	7	7	7	7	7	7	4	5	7	7	7	7	7	7	7	7	7	7	7	7	7	7	7	7
54	89	1	2	2	4	3	1	1	1	7	7	6	7	7	6	6	6	6	6	7	5	7	7	7	6	7	7	6	5	7	7	6	7	7
55	185	1	3	1	3	3	4	1	1	7	7	7	7	7	7	7	7	7	7	7	7	7	7	7	7	7	7	7	7	7	7	7	7	7
56	67	2	3	1	3	4	4	1	2	-3	-3	-3	-3	-3	-3	-3	-3	-3	-3	-3	-3	-3	-3	-3	-3	-3	-3	-3	-3	-3	-3	-3	-3	-3
57	50	1	2	2	2	1	2	1	2	-3	-3	-3	-3	-3	-3	-3	-3	-3	-3	-3	-3	-3	-3	-3	-3	-3	-3	-3	-3	-3	-3	-3	-3	-3
58	79	2	1	1	2	1	2	1	2	-3	-3	-3	-3	-3	-3	-3	-3	-3	-3	-3	-3	-3	-3	-3	-3	-3	-3	-3	-3	-3	-3	-3	-3	-3
59	75	2	1	2	2	1	1	1	2	-3	-3	-3	-3	-3	-3	-3	-3	-3	-3	-3	-3	-3	-3	-3	-3	-3	-3	-3	-3	-3	-3	-3	-3	-3
60	61	2	1	1	2	1	2	1	2	-3	-3	-3	-3	-3	-3	-3	-3	-3	-3	-3	-3	-3	-3	-3	-3	-3	-3	-3	-3	-3	-3	-3	-3	-3
61	234	2	1	1	2	1	2	1	1	4	7	7	2	5	6	6	3	2	2	3	2	4	5	4	5	5	4	4	6	5	3	4	5	6
62	28	1	2	2	2	1	1	2	-3	-3	-3	-3	-3	-3	-3	-3	-3	-3	-3	-3	-3	-3	-3	-3	-3	-3	-3	-3	-3	-3	-3	-3	-3	-3
63	181	2	1	2	2	1	2	1	1	6	6	7	5	6	6	5	5	4	6	4	6	6	5	6	6	6	6	6	6	6	6	5	3	5
64	38	2	2	2	2	1	2	1	2	-3	-3	-3	-3	-3	-3	-3	-3	-3	-3	-3	-3	-3	-3	-3	-3	-3	-3	-3	-3	-3	-3	-3	-3	-3
65	69	2	1	1	2	1	2	1	2	-3	-3	-3	-3	-3	-3	-3	-3	-3	-3	-3	-3	-3	-3	-3	-3	-3	-3	-3	-3	-3	-3	-3	-3	-3
66	133	2	1	1	2	1	2	1	2	-3	-3	-3	-3	-3	-3	-3	-3	-3	-3	-3	-3	-3	-3	-3	-3	-3	-3	-3	-3	-3	-3	-3	-3	-3
67	53	2	2	2	2	1	2	1	2	-3	-3	-3	-3	-3	-3	-3	-3	-3	-3	-3	-3	-3	-3	-3	-3	-3	-3	-3	-3	-3	-3	-3	-3	-3
68	121	2	1	1	2	1	2	1	1	7	7	7	7	6	6	6	6	6	6	6	6	6	6	6	6	6	6	6	6	6	6	6	6	6
69	41	2	1	2	2	1	2	1	2	-3	-3	-3	-3	-3	-3	-3	-3	-3	-3	-3	-3	-3	-3	-3	-3	-3	-3	-3	-3	-3	-3	-3	-3	-3
70	73	2	1	2	2	1	2	2	-3	-3	-3	-3	-3	-3	-3	-3	-3	-3	-3	-3	-3	-3	-3	-3	-3	-3	-3	-3	-3	-3	-3	-3	-3	-3
71	34	1	1	1	2	1	2	2	-3	-3	-3	-3	-3	-3	-3	-3	-3	-3	-3	-3	-3	-3	-3	-3	-3	-3	-3	-3	-3	-3	-3	-3	-3	-3
72	43	1	1	2	2	1	1	1	1	6	6	6	6	6	6	6	6	6	6	6	6	6	6	6	6	6	6	6	6	6	6	6	6	6
73	59	1	1	1	2	1	2	1	2	-3	-3	-3	-3	-3	-3	-3	-3	-3	-3	-3	-3	-3	-3	-3	-3	-3	-3	-3	-3	-3	-3	-3	-3	-3
74	76	2	1	2	2	1	1	1	2	-3	-3	-3	-3	-3	-3	-3	-3	-3	-3	-3	-3	-3	-3	-3	-3	-3	-3	-3	-3	-3	-3	-3	-3	-3
75	98	2	2	1	3	1	2	1	1	7	7	7	7	6	6	5	6	4	4	4	4	5	5	5	5	5	5	5	5	5	5	5	5	6
76	49	2	1	2	2	1	2	1	2	-3	-3	-3	-3	-3	-3	-3	-3	-3	-3	-3	-3	-3	-3	-3	-3	-3	-3	-3	-3	-3	-3	-3	-3	-3
77	56	2	2	1	2	1	2	2	-3	-3	-3	-3	-3	-3	-3	-3	-3	-3	-3	-3	-3	-3	-3	-3	-3	-3	-3	-3	-3	-3	-3	-3	-3	-3
78	34	2	2	1	2	1	2	1	2	-3	-3	-3	-3	-3	-3	-3	-3	-3	-3	-3	-3	-3	-3	-3	-3	-3	-3	-3	-3	-3	-3	-3	-3	-3
79	61	2	1	1	2	1	2	1	2	-3	-3	-3	-3	-3	-3	-3	-3	-3	-3	-3	-3	-3	-3	-3	-3	-3	-3	-3	-3	-3	-3	-3	-3	-3
80	64	1	2	2	3	1	2	1	1	7	7	7	7	6	5	6	7	6	7	6	5	5	6	6	7	7	6	7	5	6	7	7	7	6
81	40	1	2	2	2	1	2	2	-3	-3	-3	-3	-3	-3	-3	-3	-3	-3	-3	-3	-3	-3	-3	-3	-3	-3	-3	-3	-3	-3	-3	-3	-3	-3
82	47	2	2	2	2	1	2	1	2	-3	-3	-3	-3	-3	-3	-3	-3	-3	-3	-3	-3	-3	-3	-3	-3	-3	-3	-3	-3	-3	-3	-3	-3	-3
83	58	2	1	1	2	1	2	1	2	-3	-3	-3	-3	-3	-3	-3	-3	-3	-3	-3	-3	-3	-3	-3	-3	-3	-3	-3	-3	-3	-3	-3	-3	-3
84	149	2	2	2	3	1	2	1	1	7	7	7	6	2	6	5	5	4	5	5	3	5	4	5	5	5	5	3	5	4	3	6	3	6
85	35	1	1	2	2	1	2	1	2	-3	-3	-3	-3	-3	-3	-3	-3	-3	-3	-3	-3	-3	-3	-3	-3	-3	-3	-3	-3	-3	-3	-3	-3	-3
86	128	2	2	1	3	1	2	1	1	5	5	7	7	1	7	7	1	1	1	1	1	6	5	6	4	6	5	1	1	2	6	6	1	6
87	46	1	2	1	2	1	2	1	2	-3	-3	-3	-3	-3	-3	-3	-3	-3	-3	-3	-3	-3	-3	-3	-3	-3	-3	-3	-3	-3	-3	-3	-3	-3
88	22	2	1	1	2	1	2	2	-3	-3	-3	-3	-3	-3	-3	-3	-3	-3	-3	-3	-3	-3	-3	-3	-3	-3	-3	-3	-3	-3	-3	-3	-3	-3
89	21	2	2	1	2	1	2	2	-3	-3	-3	-3	-3	-3	-3	-3	-3	-3	-3	-3	-3	-3	-3	-3	-3	-3	-3	-3	-3	-3	-3	-3	-3	-3
90	57	1	4	1	3	2	3	2	-3	-3	-3	-3	-3	-3	-3	-3	-3	-3	-3	-3	-3	-3	-3	-3	-3	-3	-3	-3	-3	-3	-3	-3	-3	-3
91	49	1	3	2	3	4	3	2	-3	-3	-3	-3	-3	-3	-3	-3	-3	-3	-3	-3	-3	-3	-3	-3	-3	-3	-3	-3	-3	-3	-3	-3	-3	-3
92	49	1	2	1	2	1	1	1	2	-3	-3	-3	-3	-3	-3	-3	-3	-3	-3	-3	-3	-3	-3	-3	-3	-3	-3	-3	-3	-3	-3	-3	-3	-3
93	64	2	2	2	4	1	2	1	2	-3	-3	-3	-3	-3	-3	-3	-3	-3	-3	-3	-3	-3	-3	-3	-3	-3	-3	-3	-3	-3	-3	-3	-3	-3
94	29	1	2	1	3	3	3	2	-3	-3	-3	-3	-3	-3	-3	-3	-3	-3	-3	-3	-3	-3	-3	-3	-3	-3	-3	-3	-3	-3	-3	-3	-3	-3
95	29	1	2	1	2	1	2	1	2	-3	-3	-3	-3	-3	-3	-3	-3	-3	-3	-3	-3	-3	-3	-3	-3	-3	-3	-3	-3	-3	-3	-3	-3	-3
96	37	2	1	1	2	1	2	1	2	-3	-3	-3	-3	-3	-3	-3	-3	-3	-3	-3	-3	-3	-3	-3	-3	-3	-3	-3	-3	-3	-3	-3	-3	-3
97	44	1	3	2	2	4	3	2	-3	-3	-3	-3	-3	-3	-3	-3	-3	-3	-3	-3	-3	-3	-3	-3	-3	-3	-3	-3	-3	-3	-3	-3	-3	-3
98	380	2	3	2	3	3	2	1	1	7	7	7	3	5	6	5	5	3	3	4	3	4	3	3	3	4	4	4	4	4	5	4	5	5
99	413	2	5	2	1	5	1	1	1	1	2	3	4	1	2	3	4	5	6	7	1	1	2	3	4	5	6	7	1	1	2	3	4	5
100	95	2	2	2	3	1	2	1	1	5	5	5	4	4	4	5	4	4	3	4	3	4	4	4	3	4	4	4	4	4	3	4	2	5
101	30	2	5	1	4	7	5	2	-3	-3	-3	-3	-3	-3	-3	-3	-3	-3	-3	-3	-3	-3	-3	-3	-3	-3	-3	-3	-3	-3	-3	-3	-3	-3
102	104	2	3	1	4	2	3	1	2	-3	-3	-3	-3	-3	-3	-3	-3	-3	-3	-3	-3	-3	-3	-3	-3	-3	-3	-3	-3	-3	-3	-3	-3	-3
103	69	1	3	2	3	3	4	1	2	-3	-3	-3	-3	-3	-3	-3	-3	-3	-3	-3	-3	-3	-3	-3	-3	-3	-3	-3	-3	-3	-3	-3	-3	-3
104	79	1	4	1	3	3	5	2	-3	-3	-3	-3	-3	-3	-3	-3	-3	-3	-3	-3	-3	-3	-3	-3	-3	-3	-3	-3	-3	-3	-3	-3	-3	-3
105	47	2	2	1	2	1	2	1	2	-3	-3	-3	-3	-3	-3	-3	-3	-3	-3	-3	-3	-3	-3	-3	-3	-3	-3	-3	-3	-3	-3	-3	-3	-3
106	192	2	4	1	4	2	4	1	1	7	7	7	7	7	7	5	6	5	5	6	6	6	6	6	6	6	6	6	6	6	6	6	4	6
107	74	1	1	1	2	1	2	1	2	-3	-3	-3	-3	-3	-3	-3	-3	-3	-3	-3	-3	-3	-3	-3	-3	-3	-3	-3	-3	-3	-3	-3	-3	-3
108	162	2	1	1	2	1	2	1	1	5	4	6	4	5	5	6	1	4	1	3	1	2	2	2	2	2	1	1	2	1	4	2	1	1
109	87	1	5	1	2	4	3	1	2	-3	-3	-3	-3	-3	-3	-3	-3	-3	-3	-3	-3	-3	-3	-3	-3	-3	-3	-3	-3	-3	-3	-3	-3	-3
110	99	2	2	1	3	1	2	1	1	5	5	6	4	5	5	5	5	4	3	5	4	5	5	5	4	6	5	5	5	5	2	5	2	5
111	59	1	5	1	3	2	5	1	2	-3	-3	-3	-3	-3	-3	-3	-3	-3	-3	-3	-3	-3	-3	-3	-3	-3	-3	-3	-3	-3	-3	-3	-3	-3
112	97	1	2	1	3	1	2	1	1	6	6	6	3	4	4	2	3	4	6	4	2	3	4	3	3	6	4	4	6	6	3	5	2	7
113	56	2	3	2	3	5	2	2	-3	-3	-3	-3	-3	-3	-3	-3	-3	-3	-3	-3	-3	-3	-3	-3	-3	-3	-3	-3	-3	-3	-3	-3	-3	-3
114	139	2	2	2	3	4	2	1	1	7	7	7	5	7	7	7	4	6	3	4	4	6	5	4	5	6	4	5	4	4	3	7	2	7
115	119	1	2	2	3	1	2	1	1	7	7	7	5	5	5	5	5	4	3	4	5	5	6	4	5	6	4	5	5	3	2	4	2	3
116	283	2	4	1	2	4	2	1	1	4	7	7	6	7	5	5	5	1	1	1	7	6	5	5	5	5	7	7	7	7	7	4	4	7
117	184	2	4	2	2	4	3	1	1	7	7	7	7	7	6	7	7	6	7	7	7	7	7	6	7	7	7	6	7	7	7	7	7	7
118	31	1	1	1	2	1	1	1	2	-3	-3	-3	-3	-3	-3	-3	-3	-3	-3	-3	-3	-3	-3	-3	-3	-3	-3	-3	-3	-3	-3	-3	-3	-3
119	24	2	2	1	2	1	2	2	-3	-3	-3	-3	-3	-3	-3	-3	-3	-3	-3	-3	-3	-3	-3	-3	-3	-3	-3	-3	-3	-3	-3	-3	-3	-3
120	36	2	3	1	3	4	3	1	2	-3	-3	-3	-3	-3	-3	-3	-3	-3	-3	-3	-3	-3	-3	-3	-3	-3	-3	-3	-3	-3	-3	-3	-3	-3
121	220	2	2	1	3	3	3	1	1	7	7	7	7	6	7	5	6	6	6	7	7	6	6	7	6	5	5	5	4	5	7	7	6	7
122	80	1	5	2	3	7	5	1	2	-3	-3	-3	-3	-3	-3	-3	-3	-3	-3	-3	-3	-3	-3	-3	-3	-3	-3	-3	-3	-3	-3	-3	-3	-3
123	27	2	2	2	2	1	2	1	2	-3	-3	-3	-3	-3	-3	-3	-3	-3	-3	-3	-3	-3	-3	-3	-3	-3	-3	-3	-3	-3	-3	-3	-3	-3
124	191	2	2	1	3	1	2	1	1	6	7	7	5	5	6	6	4	5	6	5	6	5	6	5	5	6	5	6	7	5	3	5	7	6
125	48	1	2	2	2	1	2	1	2	-3	-3	-3	-3	-3	-3	-3	-3	-3	-3	-3	-3	-3	-3	-3	-3	-3	-3	-3	-3	-3	-3	-3	-3	-3
126	123	1	2	1	3	1	1	1	1	7	7	7	6	7	7	7	7	4	6	6	5	5	5	6	6	6	6	6	6	6	6	6	6	6
127	158	1	2	1	3	1	1	1	1	5	6	6	6	5	6	6	6	3	4	6	5	4	5	5	5	5	4	5	5	5	4	5	6	6
128	44	1	2	1	2	1	2	1	2	-3	-3	-3	-3	-3	-3	-3	-3	-3	-3	-3	-3	-3	-3	-3	-3	-3	-3	-3	-3	-3	-3	-3	-3	-3
129	172	1	2	1	3	1	2	1	1	7	7	7	4	7	7	7	7	4	7	7	4	7	7	7	7	7	5	5	4	4	7	4	4	7
130	45	2	2	2	2	1	1	1	2	-3	-3	-3	-3	-3	-3	-3	-3	-3	-3	-3	-3	-3	-3	-3	-3	-3	-3	-3	-3	-3	-3	-3	-3	-3
131	48	2	2	2	2	1	2	1	2	-3	-3	-3	-3	-3	-3	-3	-3	-3	-3	-3	-3	-3	-3	-3	-3	-3	-3	-3	-3	-3	-3	-3	-3	-3
132	17	2	1	2	2	1	2	2	-3	-3	-3	-3	-3	-3	-3	-3	-3	-3	-3	-3	-3	-3	-3	-3	-3	-3	-3	-3	-3	-3	-3	-3	-3	-3
133	63	1	1	1	2	1	2	1	2	-3	-3	-3	-3	-3	-3	-3	-3	-3	-3	-3	-3	-3	-3	-3	-3	-3	-3	-3	-3	-3	-3	-3	-3	-3
134	33	2	2	1	2	1	2	1	2	-3	-3	-3	-3	-3	-3	-3	-3	-3	-3	-3	-3	-3	-3	-3	-3	-3	-3	-3	-3	-3	-3	-3	-3	-3
135	138	2	1	1	2	1	2	1	1	7	6	6	5	6	4	4	4	4	3	3	3	4	3	3	3	3	4	3	3	3	2	2	2	3
136	94	2	1	1	2	1	2	1	1	7	7	7	5	7	7	7	7	7	7	7	7	7	7	7	7	7	6	6	7	6	7	6	6	6
137	51	1	2	1	2	1	2	1	2	-3	-3	-3	-3	-3	-3	-3	-3	-3	-3	-3	-3	-3	-3	-3	-3	-3	-3	-3	-3	-3	-3	-3	-3	-3
138	30	1	2	1	3	3	3	2	-3	-3	-3	-3	-3	-3	-3	-3	-3	-3	-3	-3	-3	-3	-3	-3	-3	-3	-3	-3	-3	-3	-3	-3	-3	-3
139	17	1	2	1	3	3	3	2	-3	-3	-3	-3	-3	-3	-3	-3	-3	-3	-3	-3	-3	-3	-3	-3	-3	-3	-3	-3	-3	-3	-3	-3	-3	-3
140	22	1	2	1	3	3	3	2	-3	-3	-3	-3	-3	-3	-3	-3	-3	-3	-3	-3	-3	-3	-3	-3	-3	-3	-3	-3	-3	-3	-3	-3	-3	-3
141	50	2	2	1	2	1	2	2	-3	-3	-3	-3	-3	-3	-3	-3	-3	-3	-3	-3	-3	-3	-3	-3	-3	-3	-3	-3	-3	-3	-3	-3	-3	-3
142	77	1	2	2	2	3	2	1	2	-3	-3	-3	-3	-3	-3	-3	-3	-3	-3	-3	-3	-3	-3	-3	-3	-3	-3	-3	-3	-3	-3	-3	-3	-3
143	42	2	2	2	2	1	1	2	-3	-3	-3	-3	-3	-3	-3	-3	-3	-3	-3	-3	-3	-3	-3	-3	-3	-3	-3	-3	-3	-3	-3	-3	-3	-3
144	41	1	2	2	2	1	2	1	2	-3	-3	-3	-3	-3	-3	-3	-3	-3	-3	-3	-3	-3	-3	-3	-3	-3	-3	-3	-3	-3	-3	-3	-3	-3
145	32	2	2	1	3	2	3	2	-3	-3	-3	-3	-3	-3	-3	-3	-3	-3	-3	-3	-3	-3	-3	-3	-3	-3	-3	-3	-3	-3	-3	-3	-3	-3
146	54	2	2	1	3	3	3	2	-3	-3	-3	-3	-3	-3	-3	-3	-3	-3	-3	-3	-3	-3	-3	-3	-3	-3	-3	-3	-3	-3	-3	-3	-3	-3
147	84	2	4	1	4	2	4	1	2	-3	-3	-3	-3	-3	-3	-3	-3	-3	-3	-3	-3	-3	-3	-3	-3	-3	-3	-3	-3	-3	-3	-3	-3	-3
148	49	2	2	1	2	1	2	1	2	-3	-3	-3	-3	-3	-3	-3	-3	-3	-3	-3	-3	-3	-3	-3	-3	-3	-3	-3	-3	-3	-3	-3	-3	-3
149	80	1	2	1	3	1	2	1	1	7	7	7	7	4	7	7	4	4	4	4	4	5	4	6	5	4	5	3	5	4	5	4	4	5
150	179	2	2	1	3	1	2	1	1	6	6	6	4	6	6	6	4	5	5	5	5	6	6	5	5	6	6	4	5	5	4	5	5	6
151	37	1	3	1	4	3	5	2	-3	-3	-3	-3	-3	-3	-3	-3	-3	-3	-3	-3	-3	-3	-3	-3	-3	-3	-3	-3	-3	-3	-3	-3	-3	-3
152	70	2	4	1	1	4	2	1	2	-3	-3	-3	-3	-3	-3	-3	-3	-3	-3	-3	-3	-3	-3	-3	-3	-3	-3	-3	-3	-3	-3	-3	-3	-3
153	673	2	4	1	4	2	4	1	1	7	7	7	7	7	7	7	7	7	7	7	6	7	6	6	6	6	7	6	6	6	6	6	6	6
154	50	2	3	1	3	5	3	1	2	-3	-3	-3	-3	-3	-3	-3	-3	-3	-3	-3	-3	-3	-3	-3	-3	-3	-3	-3	-3	-3	-3	-3	-3	-3
155	202	1	5	1	2	6	2	1	1	3	3	3	3	3	3	3	3	3	3	3	3	3	3	3	3	3	3	3	3	3	3	3	3	3
156	92	2	3	1	4	2	5	1	1	1	1	1	1	2	2	2	2	2	2	2	2	2	3	2	2	2	3	2	3	2	3	3	2	2
157	436	2	3	1	3	4	3	1	1	7	7	7	7	6	6	3	3	6	6	6	6	6	6	6	6	6	6	6	6	6	6	6	3	6
158	100	2	1	1	2	1	1	1	2	-3	-3	-3	-3	-3	-3	-3	-3	-3	-3	-3	-3	-3	-3	-3	-3	-3	-3	-3	-3	-3	-3	-3	-3	-3
159	340	1	4	1	1	4	3	1	1	6	7	7	6	7	4	7	4	4	4	4	4	4	4	4	4	4	4	4	7	7	7	7	7	7
160	36	2	1	1	2	1	1	2	-3	-3	-3	-3	-3	-3	-3	-3	-3	-3	-3	-3	-3	-3	-3	-3	-3	-3	-3	-3	-3	-3	-3	-3	-3	-3
161	103	2	1	1	2	1	2	1	2	-3	-3	-3	-3	-3	-3	-3	-3	-3	-3	-3	-3	-3	-3	-3	-3	-3	-3	-3	-3	-3	-3	-3	-3	-3
162	59	1	2	1	3	1	2	1	1	5	5	5	5	5	5	4	4	4	4	4	4	4	4	4	4	2	2	2	2	2	2	3	3	3
163	232	2	1	1	2	1	2	1	1	7	7	7	5	7	7	7	7	7	7	7	7	6	6	5	6	5	7	7	7	5	5	7	7	7
164	134	2	1	1	2	1	1	1	1	7	7	6	7	7	7	7	7	5	4	7	7	6	6	6	6	6	6	6	6	6	6	6	6	6
165	76	1	3	1	4	2	3	1	2	-3	-3	-3	-3	-3	-3	-3	-3	-3	-3	-3	-3	-3	-3	-3	-3	-3	-3	-3	-3	-3	-3	-3	-3	-3
166	32	1	2	2	4	2	2	1	2	-3	-3	-3	-3	-3	-3	-3	-3	-3	-3	-3	-3	-3	-3	-3	-3	-3	-3	-3	-3	-3	-3	-3	-3	-3
167	424	2	4	2	1	7	1	1	1	1	7	1	1	7	5	3	4	5	7	6	3	1	1	3	3	1	5	2	5	5	3	2	1	7
168	34	2	2	1	2	1	2	2	-3	-3	-3	-3	-3	-3	-3	-3	-3	-3	-3	-3	-3	-3	-3	-3	-3	-3	-3	-3	-3	-3	-3	-3	-3	-3
169	209	2	4	1	4	2	2	1	1	3	7	7	1	4	7	1	4	1	4	7	5	7	7	4	4	1	3	3	5	4	1	7	4	5
170	28	1	2	1	2	1	2	2	-3	-3	-3	-3	-3	-3	-3	-3	-3	-3	-3	-3	-3	-3	-3	-3	-3	-3	-3	-3	-3	-3	-3	-3	-3	-3
171	34	2	1	1	2	1	1	2	-3	-3	-3	-3	-3	-3	-3	-3	-3	-3	-3	-3	-3	-3	-3	-3	-3	-3	-3	-3	-3	-3	-3	-3	-3	-3
172	63	2	1	1	2	1	2	1	2	-3	-3	-3	-3	-3	-3	-3	-3	-3	-3	-3	-3	-3	-3	-3	-3	-3	-3	-3	-3	-3	-3	-3	-3	-3
173	26	1	2	2	2	1	1	1	2	-3	-3	-3	-3	-3	-3	-3	-3	-3	-3	-3	-3	-3	-3	-3	-3	-3	-3	-3	-3	-3	-3	-3	-3	-3
174	80	2	1	1	2	1	1	1	2	-3	-3	-3	-3	-3	-3	-3	-3	-3	-3	-3	-3	-3	-3	-3	-3	-3	-3	-3	-3	-3	-3	-3	-3	-3
175	248	2	1	1	2	1	2	1	1	7	7	7	7	6	6	6	6	6	6	6	5	5	5	5	5	5	6	6	6	5	4	4	5	5
176	148	1	2	2	3	1	1	1	1	7	7	7	7	7	7	7	7	7	7	7	7	7	7	7	7	7	7	7	7	7	4	4	3	7
177	30	2	2	1	2	1	2	2	-3	-3	-3	-3	-3	-3	-3	-3	-3	-3	-3	-3	-3	-3	-3	-3	-3	-3	-3	-3	-3	-3	-3	-3	-3	-3
178	103	2	3	1	4	4	3	1	2	-3	-3	-3	-3	-3	-3	-3	-3	-3	-3	-3	-3	-3	-3	-3	-3	-3	-3	-3	-3	-3	-3	-3	-3	-3
179	45	2	1	1	2	1	2	2	-3	-3	-3	-3	-3	-3	-3	-3	-3	-3	-3	-3	-3	-3	-3	-3	-3	-3	-3	-3	-3	-3	-3	-3	-3	-3
180	192	2	4	1	3	2	3	1	1	6	7	7	6	6	6	6	6	6	6	6	6	6	6	6	6	6	6	5	6	6	5	6	6	6
181	94	1	3	1	4	2	4	1	2	-3	-3	-3	-3	-3	-3	-3	-3	-3	-3	-3	-3	-3	-3	-3	-3	-3	-3	-3	-3	-3	-3	-3	-3	-3
182	156	2	1	1	2	1	1	1	1	7	7	7	7	7	7	7	7	7	7	7	7	7	7	7	7	7	7	7	7	7	7	7	7	7
183	67	2	3	2	3	7	3	1	2	-3	-3	-3	-3	-3	-3	-3	-3	-3	-3	-3	-3	-3	-3	-3	-3	-3	-3	-3	-3	-3	-3	-3	-3	-3
184	119	2	4	1	4	2	4	1	2	-3	-3	-3	-3	-3	-3	-3	-3	-3	-3	-3	-3	-3	-3	-3	-3	-3	-3	-3	-3	-3	-3	-3	-3	-3
185	302	2	3	1	2	7	2	1	1	4	6	6	6	4	4	4	4	6	4	4	6	6	6	6	6	6	6	6	6	4	6	6	6	6
186	111	2	3	1	4	2	3	1	1	7	7	7	7	6	6	6	6	6	6	6	6	6	6	6	6	6	6	6	6	6	6	6	6	6
187	99	2	4	1	4	2	4	1	2	-3	-3	-3	-3	-3	-3	-3	-3	-3	-3	-3	-3	-3	-3	-3	-3	-3	-3	-3	-3	-3	-3	-3	-3	-3
188	347	1	5	1	3	2	4	1	1	7	7	7	5	7	6	6	6	7	7	6	6	7	6	6	6	6	6	7	6	6	6	6	5	6
189	35	1	2	1	2	1	2	1	2	-3	-3	-3	-3	-3	-3	-3	-3	-3	-3	-3	-3	-3	-3	-3	-3	-3	-3	-3	-3	-3	-3	-3	-3	-3
190	60	1	4	1	4	2	4	2	-3	-3	-3	-3	-3	-3	-3	-3	-3	-3	-3	-3	-3	-3	-3	-3	-3	-3	-3	-3	-3	-3	-3	-3	-3	-3
191	60	1	5	1	3	2	4	1	2	-3	-3	-3	-3	-3	-3	-3	-3	-3	-3	-3	-3	-3	-3	-3	-3	-3	-3	-3	-3	-3	-3	-3	-3	-3
192	70	2	5	1	4	2	4	1	2	-3	-3	-3	-3	-3	-3	-3	-3	-3	-3	-3	-3	-3	-3	-3	-3	-3	-3	-3	-3	-3	-3	-3	-3	-3
193	300	2	4	1	4	2	4	1	1	7	7	7	7	5	7	5	6	4	4	7	5	4	5	5	4	6	5	5	3	3	2	4	3	6
194	53	2	3	2	3	3	3	1	2	-3	-3	-3	-3	-3	-3	-3	-3	-3	-3	-3	-3	-3	-3	-3	-3	-3	-3	-3	-3	-3	-3	-3	-3	-3
195	907	2	3	1	4	2	3	1	1	7	7	7	7	7	6	7	6	5	6	6	6	6	5	5	5	5	6	6	6	6	4	6	4	5
196	39	2	4	1	4	7	4	2	-3	-3	-3	-3	-3	-3	-3	-3	-3	-3	-3	-3	-3	-3	-3	-3	-3	-3	-3	-3	-3	-3	-3	-3	-3	-3
197	163	2	2	1	3	1	2	1	1	5	6	7	4	5	5	4	4	5	5	5	4	4	4	4	4	5	5	4	4	4	3	4	5	4
198	108	1	4	2	3	3	4	1	1	1	1	1	1	1	1	1	1	1	1	1	1	1	1	1	1	1	1	1	1	1	1	1	1	1
199	215	1	5	1	4	6	5	1	1	1	1	1	1	7	1	1	7	5	7	5	7	7	7	2	1	2	5	7	4	4	7	1	7	7
200	56	2	2	1	2	1	2	1	2	-3	-3	-3	-3	-3	-3	-3	-3	-3	-3	-3	-3	-3	-3	-3	-3	-3	-3	-3	-3	-3	-3	-3	-3	-3
201	31	1	1	2	2	1	2	1	2	-3	-3	-3	-3	-3	-3	-3	-3	-3	-3	-3	-3	-3	-3	-3	-3	-3	-3	-3	-3	-3	-3	-3	-3	-3
202	74	1	2	1	3	1	2	1	1	7	7	7	4	7	7	7	7	7	7	7	7	7	7	6	6	6	6	5	6	6	6	6	7	7
203	33	1	1	1	2	1	1	2	-3	-3	-3	-3	-3	-3	-3	-3	-3	-3	-3	-3	-3	-3	-3	-3	-3	-3	-3	-3	-3	-3	-3	-3	-3	-3
204	142	2	2	2	3	7	2	1	1	6	7	5	4	5	6	6	5	5	6	5	3	3	4	4	3	3	5	4	6	5	2	6	3	4
205	39	2	2	1	3	3	2	2	-3	-3	-3	-3	-3	-3	-3	-3	-3	-3	-3	-3	-3	-3	-3	-3	-3	-3	-3	-3	-3	-3	-3	-3	-3	-3
206	55	2	2	1	2	1	2	1	2	-3	-3	-3	-3	-3	-3	-3	-3	-3	-3	-3	-3	-3	-3	-3	-3	-3	-3	-3	-3	-3	-3	-3	-3	-3
207	114	1	4	1	4	2	4	1	1	7	7	7	7	7	7	7	7	7	7	7	7	7	7	7	7	6	5	6	6	6	6	6	7	6
208	201	2	1	2	2	1	2	1	1	6	7	7	5	6	6	5	6	5	5	4	4	5	5	5	5	6	6	6	6	5	6	6	7	6
209	125	2	2	1	3	1	2	1	1	6	7	6	7	6	7	6	5	6	7	6	6	6	6	6	7	7	6	7	7	6	7	6	6	6
210	36	2	3	1	4	2	3	2	-3	-3	-3	-3	-3	-3	-3	-3	-3	-3	-3	-3	-3	-3	-3	-3	-3	-3	-3	-3	-3	-3	-3	-3	-3	-3
211	127	1	4	1	4	2	5	1	1	7	7	7	7	7	7	7	7	7	7	7	7	7	7	7	7	7	7	7	7	7	7	4	6	6
212	111	2	4	1	4	2	5	2	-3	-3	-3	-3	-3	-3	-3	-3	-3	-3	-3	-3	-3	-3	-3	-3	-3	-3	-3	-3	-3	-3	-3	-3	-3	-3
213	105	2	4	1	4	2	4	1	2	-3	-3	-3	-3	-3	-3	-3	-3	-3	-3	-3	-3	-3	-3	-3	-3	-3	-3	-3	-3	-3	-3	-3	-3	-3
214	179	2	3	2	3	2	3	1	1	7	7	7	5	6	6	5	5	6	5	5	5	5	6	6	6	6	5	5	3	5	6	5	2	6
215	83	1	3	1	3	4	3	1	1	7	7	6	2	6	7	3	7	7	4	5	7	7	6	7	5	7	6	6	6	4	7	6	5	5
216	135	1	3	1	4	3	4	1	1	7	7	7	7	5	5	4	4	6	5	6	6	5	5	5	5	5	6	6	6	5	4	5	4	7
217	196	1	3	1	3	3	5	1	1	7	7	7	5	5	7	5	5	6	4	6	5	3	3	3	3	3	3	3	3	3	3	3	3	3
218	73	1	2	1	4	1	2	2	-3	-3	-3	-3	-3	-3	-3	-3	-3	-3	-3	-3	-3	-3	-3	-3	-3	-3	-3	-3	-3	-3	-3	-3	-3	-3
219	16	1	3	2	2	2	3	2	-3	-3	-3	-3	-3	-3	-3	-3	-3	-3	-3	-3	-3	-3	-3	-3	-3	-3	-3	-3	-3	-3	-3	-3	-3	-3
220	33	2	2	1	3	3	2	2	-3	-3	-3	-3	-3	-3	-3	-3	-3	-3	-3	-3	-3	-3	-3	-3	-3	-3	-3	-3	-3	-3	-3	-3	-3	-3
221	54	1	2	1	4	3	2	1	2	-3	-3	-3	-3	-3	-3	-3	-3	-3	-3	-3	-3	-3	-3	-3	-3	-3	-3	-3	-3	-3	-3	-3	-3	-3
222	72	2	1	1	2	1	2	2	-3	-3	-3	-3	-3	-3	-3	-3	-3	-3	-3	-3	-3	-3	-3	-3	-3	-3	-3	-3	-3	-3	-3	-3	-3	-3
223	88	1	3	2	3	3	4	1	2	-3	-3	-3	-3	-3	-3	-3	-3	-3	-3	-3	-3	-3	-3	-3	-3	-3	-3	-3	-3	-3	-3	-3	-3	-3
224	164	2	3	1	3	3	4	1	1	7	7	7	1	7	7	5	4	5	4	5	3	4	5	5	5	5	5	5	5	5	5	5	5	5
225	152	2	2	1	4	1	2	1	1	7	7	7	2	6	7	5	7	4	5	5	4	4	4	6	6	6	4	4	4	4	2	7	4	7
226	328	2	2	1	4	2	5	1	1	1	2	3	4	5	6	7	6	5	4	3	2	1	2	3	4	5	6	7	6	5	4	3	2	1
227	172	2	4	1	1	3	3	1	2	-3	-3	-3	-3	-3	-3	-3	-3	-3	-3	-3	-3	-3	-3	-3	-3	-3	-3	-3	-3	-3	-3	-3	-3	-3
228	249	2	4	2	3	3	2	1	1	7	7	7	2	7	2	1	2	3	6	3	3	2	3	3	3	3	6	2	2	3	2	4	1	4
229	40	1	3	1	3	3	5	1	2	-3	-3	-3	-3	-3	-3	-3	-3	-3	-3	-3	-3	-3	-3	-3	-3	-3	-3	-3	-3	-3	-3	-3	-3	-3
230	56	2	3	1	3	3	5	1	2	-3	-3	-3	-3	-3	-3	-3	-3	-3	-3	-3	-3	-3	-3	-3	-3	-3	-3	-3	-3	-3	-3	-3	-3	-3
231	99	1	2	1	3	3	5	2	-3	-3	-3	-3	-3	-3	-3	-3	-3	-3	-3	-3	-3	-3	-3	-3	-3	-3	-3	-3	-3	-3	-3	-3	-3	-3
232	104	2	2	2	4	1	1	1	2	-3	-3	-3	-3	-3	-3	-3	-3	-3	-3	-3	-3	-3	-3	-3	-3	-3	-3	-3	-3	-3	-3	-3	-3	-3
233	37	1	1	1	2	1	1	1	2	-3	-3	-3	-3	-3	-3	-3	-3	-3	-3	-3	-3	-3	-3	-3	-3	-3	-3	-3	-3	-3	-3	-3	-3	-3
234	74	1	2	1	3	3	2	2	-3	-3	-3	-3	-3	-3	-3	-3	-3	-3	-3	-3	-3	-3	-3	-3	-3	-3	-3	-3	-3	-3	-3	-3	-3	-3
235	24	1	1	1	2	1	2	1	2	-3	-3	-3	-3	-3	-3	-3	-3	-3	-3	-3	-3	-3	-3	-3	-3	-3	-3	-3	-3	-3	-3	-3	-3	-3
236	160	2	2	1	3	3	3	1	1	7	7	7	7	6	7	7	7	7	7	7	7	7	7	7	7	7	4	4	5	4	6	6	5	7
237	95	1	3	1	2	3	4	1	1	7	5	7	4	4	4	5	6	2	5	5	6	4	6	4	6	4	5	6	4	6	5	6	6	5
238	117	1	3	1	3	4	5	1	1	7	7	7	7	6	7	6	6	7	6	7	7	7	7	7	7	7	7	7	7	7	7	7	7	7
239	21	1	2	1	4	2	5	2	-3	-3	-3	-3	-3	-3	-3	-3	-3	-3	-3	-3	-3	-3	-3	-3	-3	-3	-3	-3	-3	-3	-3	-3	-3	-3
240	27	1	2	1	2	1	2	2	-3	-3	-3	-3	-3	-3	-3	-3	-3	-3	-3	-3	-3	-3	-3	-3	-3	-3	-3	-3	-3	-3	-3	-3	-3	-3
241	454	2	4	2	1	4	1	1	1	6	7	7	7	6	5	5	5	5	4	4	3	5	6	4	4	5	5	4	4	4	4	4	4	5
242	21	2	2	1	4	2	2	2	-3	-3	-3	-3	-3	-3	-3	-3	-3	-3	-3	-3	-3	-3	-3	-3	-3	-3	-3	-3	-3	-3	-3	-3	-3	-3
243	302	1	2	1	3	3	5	1	1	7	7	7	7	7	7	7	2	4	4	7	1	1	1	2	2	3	3	1	1	1	1	4	1	4
244	28	1	3	1	4	2	3	2	-3	-3	-3	-3	-3	-3	-3	-3	-3	-3	-3	-3	-3	-3	-3	-3	-3	-3	-3	-3	-3	-3	-3	-3	-3	-3
245	176	1	5	1	1	7	3	1	1	7	7	7	7	7	7	7	7	7	7	7	7	7	7	7	7	7	7	7	7	7	7	7	7	7
246	65	2	1	1	4	3	5	1	1	7	7	7	7	7	7	7	7	7	7	7	7	7	7	7	7	7	7	7	7	7	7	7	5	5
247	27	2	2	1	2	1	2	2	-3	-3	-3	-3	-3	-3	-3	-3	-3	-3	-3	-3	-3	-3	-3	-3	-3	-3	-3	-3	-3	-3	-3	-3	-3	-3
248	71	1	3	1	3	3	2	1	2	-3	-3	-3	-3	-3	-3	-3	-3	-3	-3	-3	-3	-3	-3	-3	-3	-3	-3	-3	-3	-3	-3	-3	-3	-3
249	41	1	4	1	3	3	2	2	-3	-3	-3	-3	-3	-3	-3	-3	-3	-3	-3	-3	-3	-3	-3	-3	-3	-3	-3	-3	-3	-3	-3	-3	-3	-3
250	51	1	3	1	3	3	5	1	2	-3	-3	-3	-3	-3	-3	-3	-3	-3	-3	-3	-3	-3	-3	-3	-3	-3	-3	-3	-3	-3	-3	-3	-3	-3
251	87	1	3	1	3	3	4	2	-3	-3	-3	-3	-3	-3	-3	-3	-3	-3	-3	-3	-3	-3	-3	-3	-3	-3	-3	-3	-3	-3	-3	-3	-3	-3
252	45	1	3	1	3	3	2	2	-3	-3	-3	-3	-3	-3	-3	-3	-3	-3	-3	-3	-3	-3	-3	-3	-3	-3	-3	-3	-3	-3	-3	-3	-3	-3
253	35	2	2	1	2	1	2	1	2	-3	-3	-3	-3	-3	-3	-3	-3	-3	-3	-3	-3	-3	-3	-3	-3	-3	-3	-3	-3	-3	-3	-3	-3	-3
254	71	1	3	2	3	3	3	2	-3	-3	-3	-3	-3	-3	-3	-3	-3	-3	-3	-3	-3	-3	-3	-3	-3	-3	-3	-3	-3	-3	-3	-3	-3	-3
255	190	2	5	2	1	7	2	1	2	-3	-3	-3	-3	-3	-3	-3	-3	-3	-3	-3	-3	-3	-3	-3	-3	-3	-3	-3	-3	-3	-3	-3	-3	-3
256	151	1	2	1	3	7	5	1	1	7	7	7	7	6	5	5	5	6	5	5	5	5	5	5	5	4	4	4	3	3	3	5	1	5
257	67	1	4	2	4	6	5	1	1	4	5	6	6	7	7	7	7	7	7	7	7	7	7	7	7	7	7	7	7	7	7	7	7	7
258	57	2	4	1	2	7	3	1	2	-3	-3	-3	-3	-3	-3	-3	-3	-3	-3	-3	-3	-3	-3	-3	-3	-3	-3	-3	-3	-3	-3	-3	-3	-3
259	71	2	2	1	3	1	2	1	1	5	5	5	5	5	5	5	5	5	5	5	5	5	5	5	5	5	5	5	5	5	5	5	5	5
260	31	1	2	2	3	4	2	1	1	5	4	4	4	4	4	5	5	5	4	4	4	4	4	5	5	4	4	3	4	4	4	4	5	2
261	119	2	4	1	1	4	2	1	2	-3	-3	-3	-3	-3	-3	-3	-3	-3	-3	-3	-3	-3	-3	-3	-3	-3	-3	-3	-3	-3	-3	-3	-3	-3
262	110	1	4	1	2	4	3	2	-3	-3	-3	-3	-3	-3	-3	-3	-3	-3	-3	-3	-3	-3	-3	-3	-3	-3	-3	-3	-3	-3	-3	-3	-3	-3
263	49	1	4	1	4	2	5	1	2	-3	-3	-3	-3	-3	-3	-3	-3	-3	-3	-3	-3	-3	-3	-3	-3	-3	-3	-3	-3	-3	-3	-3	-3	-3
264	290	1	5	2	1	4	2	1	1	6	4	6	6	6	6	6	6	6	6	6	6	6	6	6	6	4	6	6	4	6	6	4	4	4
265	134	1	4	1	2	3	4	1	2	-3	-3	-3	-3	-3	-3	-3	-3	-3	-3	-3	-3	-3	-3	-3	-3	-3	-3	-3	-3	-3	-3	-3	-3	-3
266	79	2	5	1	4	7	5	1	2	-3	-3	-3	-3	-3	-3	-3	-3	-3	-3	-3	-3	-3	-3	-3	-3	-3	-3	-3	-3	-3	-3	-3	-3	-3
267	73	1	4	2	2	4	1	1	2	-3	-3	-3	-3	-3	-3	-3	-3	-3	-3	-3	-3	-3	-3	-3	-3	-3	-3	-3	-3	-3	-3	-3	-3	-3
268	70	2	3	1	3	3	3	2	-3	-3	-3	-3	-3	-3	-3	-3	-3	-3	-3	-3	-3	-3	-3	-3	-3	-3	-3	-3	-3	-3	-3	-3	-3	-3
269	37	1	2	1	2	1	1	2	-3	-3	-3	-3	-3	-3	-3	-3	-3	-3	-3	-3	-3	-3	-3	-3	-3	-3	-3	-3	-3	-3	-3	-3	-3	-3
270	302	2	2	2	3	1	2	1	1	7	7	7	7	6	7	7	7	6	6	7	6	7	7	7	7	7	7	7	7	7	6	7	6	7
271	38	1	2	1	3	3	2	2	-3	-3	-3	-3	-3	-3	-3	-3	-3	-3	-3	-3	-3	-3	-3	-3	-3	-3	-3	-3	-3	-3	-3	-3	-3	-3
272	160	2	4	1	3	2	5	1	1	7	7	7	7	7	7	4	4	7	7	7	7	7	7	7	7	7	7	7	7	7	7	7	7	7
273	135	2	1	1	2	1	1	1	1	6	6	6	2	7	7	7	6	1	1	7	1	4	4	6	6	6	3	4	4	4	4	4	2	4
274	225	1	5	1	3	2	5	1	2	-3	-3	-3	-3	-3	-3	-3	-3	-3	-3	-3	-3	-3	-3	-3	-3	-3	-3	-3	-3	-3	-3	-3	-3	-3
275	20	1	2	1	2	1	1	2	-3	-3	-3	-3	-3	-3	-3	-3	-3	-3	-3	-3	-3	-3	-3	-3	-3	-3	-3	-3	-3	-3	-3	-3	-3	-3
276	96	1	2	1	4	1	2	1	1	7	7	7	7	7	7	1	1	1	7	7	7	7	7	7	7	7	7	7	7	7	7	7	7	7
277	38	1	2	1	4	2	3	2	-3	-3	-3	-3	-3	-3	-3	-3	-3	-3	-3	-3	-3	-3	-3	-3	-3	-3	-3	-3	-3	-3	-3	-3	-3	-3
278	55	1	2	1	4	2	2	2	-3	-3	-3	-3	-3	-3	-3	-3	-3	-3	-3	-3	-3	-3	-3	-3	-3	-3	-3	-3	-3	-3	-3	-3	-3	-3
279	27	1	2	1	3	3	3	2	-3	-3	-3	-3	-3	-3	-3	-3	-3	-3	-3	-3	-3	-3	-3	-3	-3	-3	-3	-3	-3	-3	-3	-3	-3	-3
280	62	1	3	1	4	3	5	2	-3	-3	-3	-3	-3	-3	-3	-3	-3	-3	-3	-3	-3	-3	-3	-3	-3	-3	-3	-3	-3	-3	-3	-3	-3	-3
281	197	2	4	1	3	2	3	1	1	3	3	3	3	6	4	4	3	6	5	5	4	6	4	4	6	6	6	5	5	6	5	5	1	2
282	57	1	3	2	3	2	3	1	2	-3	-3	-3	-3	-3	-3	-3	-3	-3	-3	-3	-3	-3	-3	-3	-3	-3	-3	-3	-3	-3	-3	-3	-3	-3
283	152	2	3	1	4	2	4	1	1	6	7	6	4	6	6	6	5	4	4	5	4	6	7	6	6	6	4	4	4	5	5	4	4	7
284	25	1	2	2	3	2	1	2	-3	-3	-3	-3	-3	-3	-3	-3	-3	-3	-3	-3	-3	-3	-3	-3	-3	-3	-3	-3	-3	-3	-3	-3	-3	-3
285	33	2	2	1	3	3	4	2	-3	-3	-3	-3	-3	-3	-3	-3	-3	-3	-3	-3	-3	-3	-3	-3	-3	-3	-3	-3	-3	-3	-3	-3	-3	-3
286	49	1	3	1	3	7	3	1	2	-3	-3	-3	-3	-3	-3	-3	-3	-3	-3	-3	-3	-3	-3	-3	-3	-3	-3	-3	-3	-3	-3	-3	-3	-3
287	37	1	4	1	3	3	3	2	-3	-3	-3	-3	-3	-3	-3	-3	-3	-3	-3	-3	-3	-3	-3	-3	-3	-3	-3	-3	-3	-3	-3	-3	-3	-3
288	84	2	3	1	3	3	5	1	2	-3	-3	-3	-3	-3	-3	-3	-3	-3	-3	-3	-3	-3	-3	-3	-3	-3	-3	-3	-3	-3	-3	-3	-3	-3
289	56	1	2	1	2	1	2	2	-3	-3	-3	-3	-3	-3	-3	-3	-3	-3	-3	-3	-3	-3	-3	-3	-3	-3	-3	-3	-3	-3	-3	-3	-3	-3
290	62	2	3	1	3	3	3	1	2	-3	-3	-3	-3	-3	-3	-3	-3	-3	-3	-3	-3	-3	-3	-3	-3	-3	-3	-3	-3	-3	-3	-3	-3	-3
291	35	2	3	2	3	4	2	2	-3	-3	-3	-3	-3	-3	-3	-3	-3	-3	-3	-3	-3	-3	-3	-3	-3	-3	-3	-3	-3	-3	-3	-3	-3	-3
292	79	2	3	1	3	2	2	1	2	-3	-3	-3	-3	-3	-3	-3	-3	-3	-3	-3	-3	-3	-3	-3	-3	-3	-3	-3	-3	-3	-3	-3	-3	-3
293	41	2	2	1	3	3	4	2	-3	-3	-3	-3	-3	-3	-3	-3	-3	-3	-3	-3	-3	-3	-3	-3	-3	-3	-3	-3	-3	-3	-3	-3	-3	-3
294	57	1	3	1	3	3	5	2	-3	-3	-3	-3	-3	-3	-3	-3	-3	-3	-3	-3	-3	-3	-3	-3	-3	-3	-3	-3	-3	-3	-3	-3	-3	-3
295	35	2	2	1	3	4	2	2	-3	-3	-3	-3	-3	-3	-3	-3	-3	-3	-3	-3	-3	-3	-3	-3	-3	-3	-3	-3	-3	-3	-3	-3	-3	-3
296	51	2	5	1	2	5	3	1	2	-3	-3	-3	-3	-3	-3	-3	-3	-3	-3	-3	-3	-3	-3	-3	-3	-3	-3	-3	-3	-3	-3	-3	-3	-3
297	222	2	3	1	3	4	3	1	1	7	7	7	7	7	7	7	3	2	6	7	5	7	7	4	5	5	5	4	5	2	3	5	1	7
298	29	2	5	1	1	6	2	1	2	-3	-3	-3	-3	-3	-3	-3	-3	-3	-3	-3	-3	-3	-3	-3	-3	-3	-3	-3	-3	-3	-3	-3	-3	-3
299	86	2	2	1	4	3	2	1	1	7	7	7	4	6	6	6	6	6	6	6	6	6	6	6	6	6	6	6	6	6	6	6	6	6
300	112	1	2	1	4	1	2	1	1	7	7	7	2	6	6	6	5	7	5	6	6	5	6	4	6	5	6	4	1	2	3	5	1	3
301	24	1	2	1	4	2	5	2	-3	-3	-3	-3	-3	-3	-3	-3	-3	-3	-3	-3	-3	-3	-3	-3	-3	-3	-3	-3	-3	-3	-3	-3	-3	-3
302	129	2	2	1	3	3	2	1	1	7	7	7	5	7	7	7	7	7	7	7	7	7	7	7	6	7	7	7	7	7	7	7	7	7
303	242	1	2	1	3	3	5	1	1	7	7	7	7	7	7	4	4	4	4	7	6	7	7	7	7	7	5	4	7	4	4	4	5	7
304	36	1	4	1	3	4	5	2	-3	-3	-3	-3	-3	-3	-3	-3	-3	-3	-3	-3	-3	-3	-3	-3	-3	-3	-3	-3	-3	-3	-3	-3	-3	-3
305	131	2	4	1	1	7	1	1	2	-3	-3	-3	-3	-3	-3	-3	-3	-3	-3	-3	-3	-3	-3	-3	-3	-3	-3	-3	-3	-3	-3	-3	-3	-3
306	66	2	3	1	3	7	2	1	2	-3	-3	-3	-3	-3	-3	-3	-3	-3	-3	-3	-3	-3	-3	-3	-3	-3	-3	-3	-3	-3	-3	-3	-3	-3
307	118	1	4	1	4	2	5	1	2	-3	-3	-3	-3	-3	-3	-3	-3	-3	-3	-3	-3	-3	-3	-3	-3	-3	-3	-3	-3	-3	-3	-3	-3	-3
308	59	1	1	1	1	1	1	1	2	-3	-3	-3	-3	-3	-3	-3	-3	-3	-3	-3	-3	-3	-3	-3	-3	-3	-3	-3	-3	-3	-3	-3	-3	-3
309	48	2	2	1	3	3	2	2	-3	-3	-3	-3	-3	-3	-3	-3	-3	-3	-3	-3	-3	-3	-3	-3	-3	-3	-3	-3	-3	-3	-3	-3	-3	-3
310	190	2	5	1	4	2	5	1	1	7	7	7	7	3	3	2	2	2	5	5	5	4	4	4	4	5	5	3	3	4	5	6	3	5
311	37	2	1	2	2	1	2	2	-3	-3	-3	-3	-3	-3	-3	-3	-3	-3	-3	-3	-3	-3	-3	-3	-3	-3	-3	-3	-3	-3	-3	-3	-3	-3
312	435	2	4	1	3	6	4	1	1	7	7	7	7	5	5	7	2	3	7	6	6	6	5	5	5	5	5	5	6	5	4	6	4	5
313	129	2	2	1	3	2	2	1	1	6	6	5	4	5	6	2	2	4	4	3	3	4	4	4	4	5	4	3	4	5	3	2	5	7
314	30	2	2	1	3	3	3	2	-3	-3	-3	-3	-3	-3	-3	-3	-3	-3	-3	-3	-3	-3	-3	-3	-3	-3	-3	-3	-3	-3	-3	-3	-3	-3
315	20	1	2	2	3	7	1	2	-3	-3	-3	-3	-3	-3	-3	-3	-3	-3	-3	-3	-3	-3	-3	-3	-3	-3	-3	-3	-3	-3	-3	-3	-3	-3
316	44	2	2	2	2	1	1	1	2	-3	-3	-3	-3	-3	-3	-3	-3	-3	-3	-3	-3	-3	-3	-3	-3	-3	-3	-3	-3	-3	-3	-3	-3	-3
317	29	2	2	1	3	3	4	2	-3	-3	-3	-3	-3	-3	-3	-3	-3	-3	-3	-3	-3	-3	-3	-3	-3	-3	-3	-3	-3	-3	-3	-3	-3	-3
318	191	1	3	1	3	4	5	1	1	7	5	6	6	6	6	5	4	4	4	5	4	4	4	5	4	4	4	4	4	4	4	6	5	5
319	21	2	2	1	3	2	4	2	-3	-3	-3	-3	-3	-3	-3	-3	-3	-3	-3	-3	-3	-3	-3	-3	-3	-3	-3	-3	-3	-3	-3	-3	-3	-3
320	76	2	2	1	1	3	5	1	2	-3	-3	-3	-3	-3	-3	-3	-3	-3	-3	-3	-3	-3	-3	-3	-3	-3	-3	-3	-3	-3	-3	-3	-3	-3
321	118	2	2	1	3	3	4	2	-3	-3	-3	-3	-3	-3	-3	-3	-3	-3	-3	-3	-3	-3	-3	-3	-3	-3	-3	-3	-3	-3	-3	-3	-3	-3
322	40	2	2	1	3	7	2	2	-3	-3	-3	-3	-3	-3	-3	-3	-3	-3	-3	-3	-3	-3	-3	-3	-3	-3	-3	-3	-3	-3	-3	-3	-3	-3
323	87	2	2	1	3	4	5	1	1	6	6	6	7	6	6	6	6	6	6	6	6	6	6	6	6	6	6	6	6	6	6	6	6	6
324	26	1	2	1	3	3	4	2	-3	-3	-3	-3	-3	-3	-3	-3	-3	-3	-3	-3	-3	-3	-3	-3	-3	-3	-3	-3	-3	-3	-3	-3	-3	-3
325	552	1	3	1	3	3	3	1	1	7	7	7	4	5	4	4	5	3	3	3	3	5	5	5	5	5	4	4	2	4	1	3	3	4
326	87	1	3	2	3	2	2	2	-3	-3	-3	-3	-3	-3	-3	-3	-3	-3	-3	-3	-3	-3	-3	-3	-3	-3	-3	-3	-3	-3	-3	-3	-3	-3
327	98	2	2	1	4	7	4	1	2	-3	-3	-3	-3	-3	-3	-3	-3	-3	-3	-3	-3	-3	-3	-3	-3	-3	-3	-3	-3	-3	-3	-3	-3	-3
328	35	2	2	1	2	1	2	2	-3	-3	-3	-3	-3	-3	-3	-3	-3	-3	-3	-3	-3	-3	-3	-3	-3	-3	-3	-3	-3	-3	-3	-3	-3	-3
329	36	2	2	2	2	1	1	2	-3	-3	-3	-3	-3	-3	-3	-3	-3	-3	-3	-3	-3	-3	-3	-3	-3	-3	-3	-3	-3	-3	-3	-3	-3	-3
330	45	2	2	1	2	1	2	1	2	-3	-3	-3	-3	-3	-3	-3	-3	-3	-3	-3	-3	-3	-3	-3	-3	-3	-3	-3	-3	-3	-3	-3	-3	-3
331	61	2	2	2	3	1	2	1	1	7	7	7	7	7	7	7	7	7	7	7	7	6	6	6	6	6	6	6	6	6	6	6	6	6
332	52	2	2	2	2	1	1	1	2	-3	-3	-3	-3	-3	-3	-3	-3	-3	-3	-3	-3	-3	-3	-3	-3	-3	-3	-3	-3	-3	-3	-3	-3	-3
333	130	2	2	2	3	1	2	1	1	5	6	4	4	5	4	5	5	5	5	4	5	5	5	5	5	5	5	5	5	5	5	5	5	5
334	130	2	2	1	3	1	2	1	1	6	6	7	4	4	6	5	3	3	3	6	6	6	6	6	5	6	3	3	3	3	2	5	2	6
335	56	1	2	1	2	1	1	1	2	-3	-3	-3	-3	-3	-3	-3	-3	-3	-3	-3	-3	-3	-3	-3	-3	-3	-3	-3	-3	-3	-3	-3	-3	-3
336	84	1	5	1	2	3	3	2	-3	-3	-3	-3	-3	-3	-3	-3	-3	-3	-3	-3	-3	-3	-3	-3	-3	-3	-3	-3	-3	-3	-3	-3	-3	-3
337	43	2	5	2	2	2	4	1	1	4	3	5	3	4	3	4	5	5	5	3	3	5	5	5	4	4	5	4	5	4	5	4	4	5
338	307	2	4	2	2	3	3	1	1	3	4	5	4	3	4	5	6	5	4	4	5	4	4	5	4	3	5	4	5	3	4	5	7	7
339	52	1	4	1	2	3	4	2	-3	-3	-3	-3	-3	-3	-3	-3	-3	-3	-3	-3	-3	-3	-3	-3	-3	-3	-3	-3	-3	-3	-3	-3	-3	-3
340	53	1	2	2	2	1	1	1	2	-3	-3	-3	-3	-3	-3	-3	-3	-3	-3	-3	-3	-3	-3	-3	-3	-3	-3	-3	-3	-3	-3	-3	-3	-3
341	95	1	4	2	1	4	3	1	1	6	7	5	7	5	4	6	5	7	4	5	4	5	5	4	4	5	7	5	7	6	2	3	5	7
342	154	1	2	1	3	3	2	1	1	7	7	7	7	4	1	1	2	1	1	4	1	4	3	3	3	3	4	4	4	4	4	4	4	4
343	2079	1	4	1	2	4	3	1	1	7	7	7	1	6	6	5	5	4	6	6	3	3	3	2	2	3	3	4	4	4	2	3	2	6
344	59	1	2	2	3	2	2	1	1	7	6	6	6	6	5	6	7	7	7	7	6	6	6	7	5	4	6	6	6	6	6	6	6	6
345	182	1	4	1	1	3	3	1	1	7	7	7	7	7	7	7	7	7	7	7	7	7	7	7	7	7	7	7	7	7	7	7	7	7
346	146	1	3	1	3	3	5	1	1	7	7	7	6	7	6	6	6	5	6	6	6	6	5	5	5	5	5	5	5	5	1	2	1	7
347	228	1	2	1	3	7	4	1	1	7	7	7	5	6	5	6	3	7	7	6	7	6	5	5	5	5	6	6	5	6	7	7	7	7
348	788	1	4	2	2	7	3	1	1	6	6	7	7	6	6	6	6	6	6	6	6	6	6	6	6	6	6	6	6	6	6	6	6	6
349	521	2	5	2	1	5	1	1	1	1	1	1	1	1	1	1	1	1	1	1	1	1	1	1	1	1	1	1	1	1	1	1	1	1
350	54	2	2	2	2	1	2	1	2	-3	-3	-3	-3	-3	-3	-3	-3	-3	-3	-3	-3	-3	-3	-3	-3	-3	-3	-3	-3	-3	-3	-3	-3	-3
351	33	1	3	2	3	2	2	2	-3	-3	-3	-3	-3	-3	-3	-3	-3	-3	-3	-3	-3	-3	-3	-3	-3	-3	-3	-3	-3	-3	-3	-3	-3	-3
352	82	1	3	2	4	5	2	2	-3	-3	-3	-3	-3	-3	-3	-3	-3	-3	-3	-3	-3	-3	-3	-3	-3	-3	-3	-3	-3	-3	-3	-3	-3	-3
353	16	1	1	2	2	3	2	2	-3	-3	-3	-3	-3	-3	-3	-3	-3	-3	-3	-3	-3	-3	-3	-3	-3	-3	-3	-3	-3	-3	-3	-3	-3	-3
354	63	1	3	1	3	3	3	1	1	2	3	3	3	3	2	3	2	3	2	3	2	3	2	3	2	3	2	3	2	3	2	3	2	3
355	173	1	4	2	1	3	2	1	2	-3	-3	-3	-3	-3	-3	-3	-3	-3	-3	-3	-3	-3	-3	-3	-3	-3	-3	-3	-3	-3	-3	-3	-3	-3
356	45	1	3	1	2	3	2	1	2	-3	-3	-3	-3	-3	-3	-3	-3	-3	-3	-3	-3	-3	-3	-3	-3	-3	-3	-3	-3	-3	-3	-3	-3	-3
357	53	1	2	1	2	3	2	2	-3	-3	-3	-3	-3	-3	-3	-3	-3	-3	-3	-3	-3	-3	-3	-3	-3	-3	-3	-3	-3	-3	-3	-3	-3	-3
358	64	1	3	1	2	3	3	1	2	-3	-3	-3	-3	-3	-3	-3	-3	-3	-3	-3	-3	-3	-3	-3	-3	-3	-3	-3	-3	-3	-3	-3	-3	-3
359	41	1	3	1	2	3	2	1	2	-3	-3	-3	-3	-3	-3	-3	-3	-3	-3	-3	-3	-3	-3	-3	-3	-3	-3	-3	-3	-3	-3	-3	-3	-3
360	133	1	2	1	2	3	4	1	1	4	4	7	7	3	3	7	4	3	3	4	4	3	4	4	4	3	3	4	4	3	4	2	2	1
361	57	1	4	2	2	7	2	2	-3	-3	-3	-3	-3	-3	-3	-3	-3	-3	-3	-3	-3	-3	-3	-3	-3	-3	-3	-3	-3	-3	-3	-3	-3	-3
362	35	1	5	2	3	4	3	2	-3	-3	-3	-3	-3	-3	-3	-3	-3	-3	-3	-3	-3	-3	-3	-3	-3	-3	-3	-3	-3	-3	-3	-3	-3	-3
363	45	1	5	2	1	4	2	2	-3	-3	-3	-3	-3	-3	-3	-3	-3	-3	-3	-3	-3	-3	-3	-3	-3	-3	-3	-3	-3	-3	-3	-3	-3	-3
364	13	1	2	2	3	6	4	2	-3	-3	-3	-3	-3	-3	-3	-3	-3	-3	-3	-3	-3	-3	-3	-3	-3	-3	-3	-3	-3	-3	-3	-3	-3	-3
365	37	1	2	1	2	1	1	1	2	-3	-3	-3	-3	-3	-3	-3	-3	-3	-3	-3	-3	-3	-3	-3	-3	-3	-3	-3	-3	-3	-3	-3	-3	-3
366	31	1	3	2	1	7	2	2	-3	-3	-3	-3	-3	-3	-3	-3	-3	-3	-3	-3	-3	-3	-3	-3	-3	-3	-3	-3	-3	-3	-3	-3	-3	-3
367	160	1	5	2	2	4	3	1	1	4	5	6	5	5	4	6	4	4	6	4	5	4	5	5	5	6	5	6	4	6	5	4	6	7
368	107	1	1	1	2	1	2	1	1	7	7	7	3	5	4	3	4	3	2	2	1	2	2	3	2	3	2	2	2	1	1	1	1	1
369	234	1	2	1	3	1	2	1	1	7	7	7	3	7	7	7	7	7	4	5	4	5	7	7	5	5	3	4	3	4	3	7	3	5
370	53	2	2	1	2	1	1	1	2	-3	-3	-3	-3	-3	-3	-3	-3	-3	-3	-3	-3	-3	-3	-3	-3	-3	-3	-3	-3	-3	-3	-3	-3	-3
371	253	2	2	2	3	1	2	1	1	7	7	7	4	7	5	4	4	4	4	4	4	5	5	4	4	6	4	4	4	4	3	1	4	5
372	622	1	3	1	2	4	3	1	1	7	6	7	4	6	5	6	5	5	5	5	5	4	5	6	4	6	4	6	6	4	6	4	6	4
373	50	1	3	2	1	4	2	1	2	-3	-3	-3	-3	-3	-3	-3	-3	-3	-3	-3	-3	-3	-3	-3	-3	-3	-3	-3	-3	-3	-3	-3	-3	-3
374	67	2	5	1	1	4	2	2	-3	-3	-3	-3	-3	-3	-3	-3	-3	-3	-3	-3	-3	-3	-3	-3	-3	-3	-3	-3	-3	-3	-3	-3	-3	-3
375	23	1	4	2	1	4	3	2	-3	-3	-3	-3	-3	-3	-3	-3	-3	-3	-3	-3	-3	-3	-3	-3	-3	-3	-3	-3	-3	-3	-3	-3	-3	-3
376	80	1	3	1	2	2	2	1	2	-3	-3	-3	-3	-3	-3	-3	-3	-3	-3	-3	-3	-3	-3	-3	-3	-3	-3	-3	-3	-3	-3	-3	-3	-3
377	305	1	4	2	1	4	4	1	1	7	7	7	7	7	7	7	7	7	7	7	7	7	7	7	7	7	7	7	7	7	7	7	7	6
378	52	2	1	2	2	1	1	1	2	-3	-3	-3	-3	-3	-3	-3	-3	-3	-3	-3	-3	-3	-3	-3	-3	-3	-3	-3	-3	-3	-3	-3	-3	-3
379	95	1	5	2	2	7	1	2	-3	-3	-3	-3	-3	-3	-3	-3	-3	-3	-3	-3	-3	-3	-3	-3	-3	-3	-3	-3	-3	-3	-3	-3	-3	-3
380	201	1	4	2	2	7	2	1	1	7	7	7	7	7	7	5	6	6	7	6	7	6	6	6	6	7	7	6	7	7	6	6	5	7
381	56	1	2	2	2	1	1	1	1	7	7	7	7	7	7	7	7	7	7	6	6	4	6	6	5	5	5	5	5	6	5	4	5	5
382	87	1	4	1	3	3	4	1	1	7	7	7	4	5	6	5	4	5	4	4	4	5	4	5	5	6	5	6	5	6	6	6	2	4
383	326	2	4	1	2	7	2	1	1	7	7	7	7	7	7	6	6	6	6	7	5	5	5	6	6	6	5	5	6	5	6	5	5	7
384	165	2	4	1	2	7	3	1	1	7	7	7	7	7	7	6	5	5	5	6	5	6	6	6	6	6	5	5	5	5	5	5	5	7
385	103	2	4	1	2	7	2	1	1	7	7	7	7	6	6	6	6	5	5	6	5	5	5	6	6	7	5	5	5	5	5	5	5	7
386	103	1	1	1	2	1	2	1	1	4	6	6	6	5	5	5	5	5	5	5	5	5	5	5	5	5	5	5	5	5	6	5	5	5
387	74	1	2	1	1	2	2	1	1	5	7	6	7	6	6	6	7	5	7	6	6	7	6	6	6	6	6	6	6	6	7	7	6	6
388	25	1	2	2	2	1	2	1	2	-3	-3	-3	-3	-3	-3	-3	-3	-3	-3	-3	-3	-3	-3	-3	-3	-3	-3	-3	-3	-3	-3	-3	-3	-3
389	31	1	1	2	2	7	1	2	-3	-3	-3	-3	-3	-3	-3	-3	-3	-3	-3	-3	-3	-3	-3	-3	-3	-3	-3	-3	-3	-3	-3	-3	-3	-3
390	58	1	2	1	1	7	2	1	2	-3	-3	-3	-3	-3	-3	-3	-3	-3	-3	-3	-3	-3	-3	-3	-3	-3	-3	-3	-3	-3	-3	-3	-3	-3
391	74	2	2	2	2	4	4	1	1	5	4	6	2	4	4	3	4	4	3	5	5	5	5	5	5	5	5	5	5	5	5	5	3	5
392	100	1	2	2	3	1	1	1	1	7	7	7	7	7	7	7	7	7	7	7	7	5	5	5	5	6	6	6	6	5	5	6	6	7
393	173	2	4	2	1	4	1	1	1	7	7	7	2	4	4	5	5	5	5	5	5	5	5	5	4	4	5	5	5	4	1	2	2	3
394	175	1	4	2	1	4	3	1	1	6	6	7	5	4	5	6	6	7	6	5	5	4	4	4	4	4	6	6	4	4	3	2	3	6
395	58	1	4	2	1	7	3	1	2	-3	-3	-3	-3	-3	-3	-3	-3	-3	-3	-3	-3	-3	-3	-3	-3	-3	-3	-3	-3	-3	-3	-3	-3	-3
396	182	2	4	1	2	4	2	1	1	7	7	7	7	7	7	7	7	7	7	7	7	7	7	7	7	7	7	7	7	7	7	7	7	7
397	269	1	4	2	2	3	2	1	2	-3	-3	-3	-3	-3	-3	-3	-3	-3	-3	-3	-3	-3	-3	-3	-3	-3	-3	-3	-3	-3	-3	-3	-3	-3
398	356	2	5	2	1	7	1	1	1	7	7	7	7	7	7	7	7	7	7	7	7	7	7	7	7	7	7	7	7	7	7	7	7	7
399	460	2	4	2	1	4	1	1	1	6	7	7	4	4	7	7	7	7	7	7	7	7	7	7	7	7	7	7	7	7	7	7	7	7
400	189	2	2	1	3	3	2	1	1	6	6	6	6	6	6	6	6	5	6	5	5	6	6	6	6	6	5	5	5	5	5	5	5	6
401	189	2	3	2	1	7	1	2	-3	-3	-3	-3	-3	-3	-3	-3	-3	-3	-3	-3	-3	-3	-3	-3	-3	-3	-3	-3	-3	-3	-3	-3	-3	-3
402	35	1	1	2	2	1	1	2	-3	-3	-3	-3	-3	-3	-3	-3	-3	-3	-3	-3	-3	-3	-3	-3	-3	-3	-3	-3	-3	-3	-3	-3	-3	-3
403	67	1	1	2	2	1	2	1	1	7	7	7	5	5	5	5	3	3	3	4	4	6	4	4	4	5	3	4	4	5	5	4	3	6
404	59	1	2	2	2	1	2	2	-3	-3	-3	-3	-3	-3	-3	-3	-3	-3	-3	-3	-3	-3	-3	-3	-3	-3	-3	-3	-3	-3	-3	-3	-3	-3
405	71	2	2	1	3	3	1	1	1	6	7	7	7	7	7	5	7	6	5	5	6	6	6	6	4	4	4	4	4	5	5	5	5	5
406	367	2	2	2	2	4	2	1	1	7	7	7	7	7	7	7	7	7	7	7	7	7	7	7	7	7	7	7	7	7	7	7	7	7
407	142	1	4	2	1	4	2	1	2	-3	-3	-3	-3	-3	-3	-3	-3	-3	-3	-3	-3	-3	-3	-3	-3	-3	-3	-3	-3	-3	-3	-3	-3	-3
408	56	2	2	1	2	1	2	1	1	7	7	7	7	5	3	5	4	4	6	5	6	3	6	4	4	6	5	5	5	5	5	5	4	4
409	49	2	1	1	2	1	1	1	2	-3	-3	-3	-3	-3	-3	-3	-3	-3	-3	-3	-3	-3	-3	-3	-3	-3	-3	-3	-3	-3	-3	-3	-3	-3
410	38	2	1	2	2	1	1	2	-3	-3	-3	-3	-3	-3	-3	-3	-3	-3	-3	-3	-3	-3	-3	-3	-3	-3	-3	-3	-3	-3	-3	-3	-3	-3
411	124	2	2	1	3	7	3	1	1	7	7	7	4	7	4	4	2	4	7	7	6	7	7	5	2	5	5	5	5	6	5	5	6	5
412	43	1	4	2	2	4	3	1	1	4	6	4	5	4	3	4	4	6	3	5	4	6	4	4	5	4	3	5	5	5	5	3	5	7
413	110	1	3	2	3	4	3	1	1	6	7	7	5	6	5	7	6	6	6	4	6	5	4	4	4	4	5	5	4	6	5	6	4	6
414	32	1	2	1	2	1	2	2	-3	-3	-3	-3	-3	-3	-3	-3	-3	-3	-3	-3	-3	-3	-3	-3	-3	-3	-3	-3	-3	-3	-3	-3	-3	-3
415	169	1	4	2	2	3	3	1	1	7	7	7	4	5	5	6	3	4	2	3	3	2	4	4	4	5	4	4	3	3	2	4	3	5
416	119	1	2	2	3	3	3	1	1	6	6	6	5	7	7	7	6	3	3	3	3	4	4	4	4	4	4	4	5	3	3	2	4	5
417	24	1	2	2	3	2	5	2	-3	-3	-3	-3	-3	-3	-3	-3	-3	-3	-3	-3	-3	-3	-3	-3	-3	-3	-3	-3	-3	-3	-3	-3	-3	-3
418	126	2	3	2	2	4	1	1	1	7	7	7	7	7	7	6	7	6	6	6	6	6	6	6	6	6	6	6	6	6	6	6	5	6
419	75	2	1	2	2	1	1	1	2	-3	-3	-3	-3	-3	-3	-3	-3	-3	-3	-3	-3	-3	-3	-3	-3	-3	-3	-3	-3	-3	-3	-3	-3	-3
420	111	2	1	2	2	1	2	1	1	7	7	7	1	7	7	7	7	7	7	4	4	6	6	5	5	5	5	3	2	2	1	4	5	6
421	63	2	2	1	3	1	2	1	1	6	6	6	4	6	6	5	6	6	6	5	6	5	5	6	6	5	6	6	5	6	5	6	6	5
422	24	1	2	1	3	3	3	2	-3	-3	-3	-3	-3	-3	-3	-3	-3	-3	-3	-3	-3	-3	-3	-3	-3	-3	-3	-3	-3	-3	-3	-3	-3	-3
423	246	1	4	2	2	4	3	1	2	-3	-3	-3	-3	-3	-3	-3	-3	-3	-3	-3	-3	-3	-3	-3	-3	-3	-3	-3	-3	-3	-3	-3	-3	-3
424	58	1	4	2	2	3	4	1	2	-3	-3	-3	-3	-3	-3	-3	-3	-3	-3	-3	-3	-3	-3	-3	-3	-3	-3	-3	-3	-3	-3	-3	-3	-3
425	34	1	2	2	4	7	5	2	-3	-3	-3	-3	-3	-3	-3	-3	-3	-3	-3	-3	-3	-3	-3	-3	-3	-3	-3	-3	-3	-3	-3	-3	-3	-3
426	27	1	4	1	3	4	5	2	-3	-3	-3	-3	-3	-3	-3	-3	-3	-3	-3	-3	-3	-3	-3	-3	-3	-3	-3	-3	-3	-3	-3	-3	-3	-3
427	28	1	2	1	3	7	1	2	-3	-3	-3	-3	-3	-3	-3	-3	-3	-3	-3	-3	-3	-3	-3	-3	-3	-3	-3	-3	-3	-3	-3	-3	-3	-3
428	97	1	4	1	3	3	2	2	-3	-3	-3	-3	-3	-3	-3	-3	-3	-3	-3	-3	-3	-3	-3	-3	-3	-3	-3	-3	-3	-3	-3	-3	-3	-3
429	46	2	3	1	3	2	2	1	2	-3	-3	-3	-3	-3	-3	-3	-3	-3	-3	-3	-3	-3	-3	-3	-3	-3	-3	-3	-3	-3	-3	-3	-3	-3
430	191	1	2	2	4	2	5	1	1	7	7	7	7	7	7	7	7	7	7	7	7	7	7	7	7	7	7	7	7	7	7	7	7	7
431	192	1	4	2	1	4	1	2	-3	-3	-3	-3	-3	-3	-3	-3	-3	-3	-3	-3	-3	-3	-3	-3	-3	-3	-3	-3	-3	-3	-3	-3	-3	-3
432	145	1	5	1	1	5	2	1	1	5	6	6	6	6	6	5	6	5	4	5	5	5	6	5	6	5	6	6	5	6	5	5	5	6
433	47	1	2	1	2	4	2	1	2	-3	-3	-3	-3	-3	-3	-3	-3	-3	-3	-3	-3	-3	-3	-3	-3	-3	-3	-3	-3	-3	-3	-3	-3	-3
434	29	2	2	1	3	2	2	2	-3	-3	-3	-3	-3	-3	-3	-3	-3	-3	-3	-3	-3	-3	-3	-3	-3	-3	-3	-3	-3	-3	-3	-3	-3	-3
435	49	2	3	1	3	2	3	1	2	-3	-3	-3	-3	-3	-3	-3	-3	-3	-3	-3	-3	-3	-3	-3	-3	-3	-3	-3	-3	-3	-3	-3	-3	-3
436	54	1	4	2	1	3	3	2	-3	-3	-3	-3	-3	-3	-3	-3	-3	-3	-3	-3	-3	-3	-3	-3	-3	-3	-3	-3	-3	-3	-3	-3	-3	-3
437	79	2	3	1	3	2	2	1	2	-3	-3	-3	-3	-3	-3	-3	-3	-3	-3	-3	-3	-3	-3	-3	-3	-3	-3	-3	-3	-3	-3	-3	-3	-3
438	25	2	3	2	3	2	2	2	-3	-3	-3	-3	-3	-3	-3	-3	-3	-3	-3	-3	-3	-3	-3	-3	-3	-3	-3	-3	-3	-3	-3	-3	-3	-3
439	74	2	3	1	3	5	3	1	2	-3	-3	-3	-3	-3	-3	-3	-3	-3	-3	-3	-3	-3	-3	-3	-3	-3	-3	-3	-3	-3	-3	-3	-3	-3
440	69	2	3	1	3	2	2	1	2	-3	-3	-3	-3	-3	-3	-3	-3	-3	-3	-3	-3	-3	-3	-3	-3	-3	-3	-3	-3	-3	-3	-3	-3	-3
441	32	2	3	2	3	2	3	2	-3	-3	-3	-3	-3	-3	-3	-3	-3	-3	-3	-3	-3	-3	-3	-3	-3	-3	-3	-3	-3	-3	-3	-3	-3	-3
442	40	2	1	1	3	7	3	1	2	-3	-3	-3	-3	-3	-3	-3	-3	-3	-3	-3	-3	-3	-3	-3	-3	-3	-3	-3	-3	-3	-3	-3	-3	-3
443	110	2	3	1	3	2	3	1	1	7	7	7	7	7	7	7	7	7	7	7	7	7	7	6	6	6	6	6	6	6	6	6	6	6
444	62	1	3	1	2	3	2	1	2	-3	-3	-3	-3	-3	-3	-3	-3	-3	-3	-3	-3	-3	-3	-3	-3	-3	-3	-3	-3	-3	-3	-3	-3	-3
445	230	2	3	1	4	2	2	1	1	7	7	7	4	2	7	7	7	1	3	5	5	5	6	5	5	6	5	5	5	5	5	6	4	4
446	58	1	4	1	1	4	2	2	-3	-3	-3	-3	-3	-3	-3	-3	-3	-3	-3	-3	-3	-3	-3	-3	-3	-3	-3	-3	-3	-3	-3	-3	-3	-3
447	252	2	5	2	1	7	2	1	1	6	6	7	6	6	6	4	7	7	7	5	7	6	7	5	7	7	6	6	4	4	5	7	5	7
448	148	2	3	1	2	4	2	1	1	7	7	7	7	6	6	6	6	6	6	6	6	6	6	6	6	6	6	6	6	6	6	7	6	6
449	294	2	3	1	3	2	2	1	2	-3	-3	-3	-3	-3	-3	-3	-3	-3	-3	-3	-3	-3	-3	-3	-3	-3	-3	-3	-3	-3	-3	-3	-3	-3
450	119	2	3	2	3	2	2	1	1	7	7	7	7	7	7	5	5	4	4	4	4	6	6	6	6	6	6	6	6	6	6	6	5	5
451	178	2	5	2	1	6	2	1	1	7	7	7	7	7	7	7	7	7	7	7	6	6	5	6	7	7	6	7	7	6	7	7	7	7
452	144	2	4	2	1	7	2	1	1	3	3	3	3	3	3	3	3	3	3	3	3	2	4	3	4	2	4	2	5	4	5	2	3	4
453	50	2	3	1	4	2	3	2	-3	-3	-3	-3	-3	-3	-3	-3	-3	-3	-3	-3	-3	-3	-3	-3	-3	-3	-3	-3	-3	-3	-3	-3	-3	-3
454	97	2	5	1	3	2	3	2	-3	-3	-3	-3	-3	-3	-3	-3	-3	-3	-3	-3	-3	-3	-3	-3	-3	-3	-3	-3	-3	-3	-3	-3	-3	-3
455	205	2	4	2	3	2	3	1	1	6	6	6	6	6	6	6	6	6	6	6	6	6	6	6	6	6	6	6	6	6	4	3	3	6
456	131	2	5	2	3	2	4	1	1	1	1	1	1	1	1	1	1	1	1	1	1	1	1	1	1	1	1	1	1	1	1	1	1	1
457	369	2	3	1	3	2	3	1	2	-3	-3	-3	-3	-3	-3	-3	-3	-3	-3	-3	-3	-3	-3	-3	-3	-3	-3	-3	-3	-3	-3	-3	-3	-3
458	90	2	3	1	3	7	2	1	1	7	6	5	3	6	6	5	5	6	6	6	6	6	6	5	6	6	6	6	6	6	6	6	6	6
459	47	2	3	2	3	2	2	1	2	-3	-3	-3	-3	-3	-3	-3	-3	-3	-3	-3	-3	-3	-3	-3	-3	-3	-3	-3	-3	-3	-3	-3	-3	-3
460	93	2	5	2	3	2	3	2	-3	-3	-3	-3	-3	-3	-3	-3	-3	-3	-3	-3	-3	-3	-3	-3	-3	-3	-3	-3	-3	-3	-3	-3	-3	-3
461	64	2	5	2	3	2	3	2	-3	-3	-3	-3	-3	-3	-3	-3	-3	-3	-3	-3	-3	-3	-3	-3	-3	-3	-3	-3	-3	-3	-3	-3	-3	-3
462	89	2	1	1	2	1	1	1	2	-3	-3	-3	-3	-3	-3	-3	-3	-3	-3	-3	-3	-3	-3	-3	-3	-3	-3	-3	-3	-3	-3	-3	-3	-3
463	159	2	5	2	3	2	4	1	1	1	1	1	1	1	1	1	1	1	1	1	1	1	1	1	1	1	1	1	1	1	1	1	1	1
464	449	2	3	2	1	4	2	1	1	7	7	7	7	7	7	7	7	4	7	7	7	7	7	6	6	7	7	7	7	7	6	7	6	6
465	138	1	5	2	1	7	2	2	-3	-3	-3	-3	-3	-3	-3	-3	-3	-3	-3	-3	-3	-3	-3	-3	-3	-3	-3	-3	-3	-3	-3	-3	-3	-3
466	79	2	2	1	3	3	3	1	1	7	7	7	7	6	5	6	4	6	6	6	6	5	5	5	5	6	6	6	6	4	6	5	6	6
467	178	2	4	2	1	2	3	1	1	6	5	5	5	5	5	5	5	5	5	5	5	5	5	5	5	5	5	5	5	5	5	5	5	5
468	44	2	3	2	3	2	3	2	-3	-3	-3	-3	-3	-3	-3	-3	-3	-3	-3	-3	-3	-3	-3	-3	-3	-3	-3	-3	-3	-3	-3	-3	-3	-3
469	185	2	5	2	3	2	2	1	1	7	7	7	7	6	6	6	6	6	6	6	6	6	6	6	6	6	6	6	6	6	6	6	6	6
470	66	1	3	2	3	2	1	1	2	-3	-3	-3	-3	-3	-3	-3	-3	-3	-3	-3	-3	-3	-3	-3	-3	-3	-3	-3	-3	-3	-3	-3	-3	-3
471	256	2	3	2	1	7	3	1	1	6	6	6	6	6	5	5	6	6	5	5	5	5	5	5	5	4	6	5	5	4	5	5	4	5
472	27	2	3	2	3	2	2	2	-3	-3	-3	-3	-3	-3	-3	-3	-3	-3	-3	-3	-3	-3	-3	-3	-3	-3	-3	-3	-3	-3	-3	-3	-3	-3
473	88	2	2	2	3	2	2	1	1	7	7	7	4	7	7	7	7	7	7	7	7	7	7	5	7	7	7	7	7	7	4	7	4	7
474	1755	2	5	1	4	2	4	1	1	6	7	7	6	5	5	5	5	5	5	5	5	5	5	5	5	5	5	6	6	5	5	6	5	7
475	74	1	2	1	4	3	3	1	2	-3	-3	-3	-3	-3	-3	-3	-3	-3	-3	-3	-3	-3	-3	-3	-3	-3	-3	-3	-3	-3	-3	-3	-3	-3
476	135	1	3	1	2	4	4	1	2	-3	-3	-3	-3	-3	-3	-3	-3	-3	-3	-3	-3	-3	-3	-3	-3	-3	-3	-3	-3	-3	-3	-3	-3	-3
477	140	2	4	2	3	2	3	1	1	1	1	1	1	1	1	4	1	1	1	1	1	1	1	1	1	1	1	1	1	1	1	1	1	1
478	154	2	5	2	3	2	1	1	2	-3	-3	-3	-3	-3	-3	-3	-3	-3	-3	-3	-3	-3	-3	-3	-3	-3	-3	-3	-3	-3	-3	-3	-3	-3
479	41	2	5	2	3	2	3	2	-3	-3	-3	-3	-3	-3	-3	-3	-3	-3	-3	-3	-3	-3	-3	-3	-3	-3	-3	-3	-3	-3	-3	-3	-3	-3
480	32	2	3	2	3	2	2	2	-3	-3	-3	-3	-3	-3	-3	-3	-3	-3	-3	-3	-3	-3	-3	-3	-3	-3	-3	-3	-3	-3	-3	-3	-3	-3
481	63	2	5	2	3	2	2	1	2	-3	-3	-3	-3	-3	-3	-3	-3	-3	-3	-3	-3	-3	-3	-3	-3	-3	-3	-3	-3	-3	-3	-3	-3	-3
482	21	2	1	1	3	2	2	2	-3	-3	-3	-3	-3	-3	-3	-3	-3	-3	-3	-3	-3	-3	-3	-3	-3	-3	-3	-3	-3	-3	-3	-3	-3	-3
483	27	2	2	1	3	7	2	2	-3	-3	-3	-3	-3	-3	-3	-3	-3	-3	-3	-3	-3	-3	-3	-3	-3	-3	-3	-3	-3	-3	-3	-3	-3	-3
484	31	1	1	1	2	3	2	2	-3	-3	-3	-3	-3	-3	-3	-3	-3	-3	-3	-3	-3	-3	-3	-3	-3	-3	-3	-3	-3	-3	-3	-3	-3	-3
485	46	2	2	2	2	7	2	2	-3	-3	-3	-3	-3	-3	-3	-3	-3	-3	-3	-3	-3	-3	-3	-3	-3	-3	-3	-3	-3	-3	-3	-3	-3	-3
486	73	1	4	1	2	4	2	2	-3	-3	-3	-3	-3	-3	-3	-3	-3	-3	-3	-3	-3	-3	-3	-3	-3	-3	-3	-3	-3	-3	-3	-3	-3	-3
487	300	1	5	2	3	2	3	1	1	7	7	7	7	7	7	4	4	4	4	4	4	4	4	4	4	4	4	4	4	4	4	4	4	4
488	70	2	3	2	3	2	3	1	2	-3	-3	-3	-3	-3	-3	-3	-3	-3	-3	-3	-3	-3	-3	-3	-3	-3	-3	-3	-3	-3	-3	-3	-3	-3
489	187	2	5	2	3	2	2	1	1	6	6	6	5	6	6	6	6	6	6	6	6	6	6	6	6	6	5	5	5	5	5	5	3	4
490	22	2	1	1	2	1	1	2	-3	-3	-3	-3	-3	-3	-3	-3	-3	-3	-3	-3	-3	-3	-3	-3	-3	-3	-3	-3	-3	-3	-3	-3	-3	-3
491	64	1	1	1	2	1	1	1	2	-3	-3	-3	-3	-3	-3	-3	-3	-3	-3	-3	-3	-3	-3	-3	-3	-3	-3	-3	-3	-3	-3	-3	-3	-3
492	42	2	1	2	2	1	2	1	2	-3	-3	-3	-3	-3	-3	-3	-3	-3	-3	-3	-3	-3	-3	-3	-3	-3	-3	-3	-3	-3	-3	-3	-3	-3
493	56	2	1	1	2	1	2	2	-3	-3	-3	-3	-3	-3	-3	-3	-3	-3	-3	-3	-3	-3	-3	-3	-3	-3	-3	-3	-3	-3	-3	-3	-3	-3
494	28	2	1	1	2	1	2	2	-3	-3	-3	-3	-3	-3	-3	-3	-3	-3	-3	-3	-3	-3	-3	-3	-3	-3	-3	-3	-3	-3	-3	-3	-3	-3
495	89	2	1	1	2	1	2	1	2	-3	-3	-3	-3	-3	-3	-3	-3	-3	-3	-3	-3	-3	-3	-3	-3	-3	-3	-3	-3	-3	-3	-3	-3	-3
496	37	1	1	1	2	1	2	1	2	-3	-3	-3	-3	-3	-3	-3	-3	-3	-3	-3	-3	-3	-3	-3	-3	-3	-3	-3	-3	-3	-3	-3	-3	-3
497	133	2	1	1	2	1	2	1	2	-3	-3	-3	-3	-3	-3	-3	-3	-3	-3	-3	-3	-3	-3	-3	-3	-3	-3	-3	-3	-3	-3	-3	-3	-3
498	41	2	1	1	2	1	2	1	2	-3	-3	-3	-3	-3	-3	-3	-3	-3	-3	-3	-3	-3	-3	-3	-3	-3	-3	-3	-3	-3	-3	-3	-3	-3
499	76	2	5	2	1	7	5	2	-3	-3	-3	-3	-3	-3	-3	-3	-3	-3	-3	-3	-3	-3	-3	-3	-3	-3	-3	-3	-3	-3	-3	-3	-3	-3
500	621	2	1	2	2	1	2	1	1	7	7	7	4	7	7	7	7	5	5	5	5	7	7	7	7	7	7	7	7	4	4	4	4	4
501	36	1	5	2	1	7	5	2	-3	-3	-3	-3	-3	-3	-3	-3	-3	-3	-3	-3	-3	-3	-3	-3	-3	-3	-3	-3	-3	-3	-3	-3	-3	-3
502	42	2	1	1	2	1	2	1	2	-3	-3	-3	-3	-3	-3	-3	-3	-3	-3	-3	-3	-3	-3	-3	-3	-3	-3	-3	-3	-3	-3	-3	-3	-3
503	47	2	1	2	2	1	2	1	2	-3	-3	-3	-3	-3	-3	-3	-3	-3	-3	-3	-3	-3	-3	-3	-3	-3	-3	-3	-3	-3	-3	-3	-3	-3
504	125	2	1	1	2	1	2	1	1	5	5	5	5	4	4	4	4	4	4	4	4	4	4	4	4	4	4	4	4	4	4	4	4	4
505	93	2	1	1	2	1	2	1	1	7	7	7	7	6	6	6	6	6	6	6	6	6	6	6	6	6	6	6	6	6	6	6	6	6
506	82	2	2	1	3	3	3	1	1	7	6	7	7	5	5	5	6	5	4	5	5	5	5	6	6	5	5	6	5	6	6	5	5	6
507	35	2	2	1	3	7	2	2	-3	-3	-3	-3	-3	-3	-3	-3	-3	-3	-3	-3	-3	-3	-3	-3	-3	-3	-3	-3	-3	-3	-3	-3	-3	-3
508	31	1	1	2	2	1	1	1	2	-3	-3	-3	-3	-3	-3	-3	-3	-3	-3	-3	-3	-3	-3	-3	-3	-3	-3	-3	-3	-3	-3	-3	-3	-3
509	32	1	1	1	2	1	2	1	2	-3	-3	-3	-3	-3	-3	-3	-3	-3	-3	-3	-3	-3	-3	-3	-3	-3	-3	-3	-3	-3	-3	-3	-3	-3
510	34	2	1	2	2	1	1	1	2	-3	-3	-3	-3	-3	-3	-3	-3	-3	-3	-3	-3	-3	-3	-3	-3	-3	-3	-3	-3	-3	-3	-3	-3	-3
511	42	1	1	1	2	1	2	1	2	-3	-3	-3	-3	-3	-3	-3	-3	-3	-3	-3	-3	-3	-3	-3	-3	-3	-3	-3	-3	-3	-3	-3	-3	-3
512	128	1	3	2	1	4	2	1	1	6	6	6	4	6	5	6	5	4	4	5	4	4	4	3	5	5	4	3	3	4	4	5	5	5
513	90	2	1	1	2	1	2	1	1	4	4	4	4	4	4	4	4	4	4	4	4	4	4	4	4	4	4	4	4	4	4	4	4	4
514	110	2	2	2	1	5	1	1	2	-3	-3	-3	-3	-3	-3	-3	-3	-3	-3	-3	-3	-3	-3	-3	-3	-3	-3	-3	-3	-3	-3	-3	-3	-3
515	86	1	1	1	2	1	2	1	1	7	7	7	7	7	7	7	7	7	7	7	7	4	5	5	5	5	5	5	5	5	5	5	5	5
516	60	2	1	2	2	1	2	1	2	-3	-3	-3	-3	-3	-3	-3	-3	-3	-3	-3	-3	-3	-3	-3	-3	-3	-3	-3	-3	-3	-3	-3	-3	-3
517	83	2	2	2	3	1	2	1	1	6	6	6	4	6	6	7	7	6	6	6	6	6	6	6	7	6	6	6	6	6	6	6	6	6
518	57	2	5	1	1	1	5	1	1	1	1	1	1	1	1	1	1	1	1	1	1	1	1	1	1	1	1	1	1	1	1	1	1	1
519	149	1	2	2	2	4	3	1	1	6	7	5	3	6	5	5	2	4	5	6	4	6	6	6	7	6	3	3	2	3	2	6	2	4
520	70	1	5	1	4	2	2	1	2	-3	-3	-3	-3	-3	-3	-3	-3	-3	-3	-3	-3	-3	-3	-3	-3	-3	-3	-3	-3	-3	-3	-3	-3	-3
521	363	1	3	1	1	4	2	1	1	7	6	7	2	2	4	1	1	4	4	5	4	4	5	4	5	5	4	5	4	5	5	6	5	7
522	449	2	4	1	1	4	2	1	1	6	6	7	7	6	7	4	4	4	7	7	6	6	7	7	7	7	6	6	6	6	4	6	4	6
523	68	1	2	1	3	3	2	2	-3	-3	-3	-3	-3	-3	-3	-3	-3	-3	-3	-3	-3	-3	-3	-3	-3	-3	-3	-3	-3	-3	-3	-3	-3	-3
524	604	2	2	2	2	4	2	1	1	7	7	7	3	5	5	4	6	5	4	5	4	3	5	5	5	6	5	4	5	5	5	7	3	7
525	241	2	2	2	3	2	3	1	1	6	7	6	5	4	5	6	5	4	3	4	3	3	3	3	3	3	4	4	5	5	3	5	3	7
526	60	2	2	2	4	2	2	1	2	-3	-3	-3	-3	-3	-3	-3	-3	-3	-3	-3	-3	-3	-3	-3	-3	-3	-3	-3	-3	-3	-3	-3	-3	-3
527	36	2	2	1	3	7	2	2	-3	-3	-3	-3	-3	-3	-3	-3	-3	-3	-3	-3	-3	-3	-3	-3	-3	-3	-3	-3	-3	-3	-3	-3	-3	-3
528	61	2	4	2	1	4	3	1	1	6	6	3	4	4	2	5	3	5	4	4	5	4	4	6	4	6	4	6	5	5	6	6	4	6
529	231	2	4	2	2	4	3	1	1	6	7	7	6	5	5	7	6	4	5	6	5	5	5	4	4	4	6	5	5	5	4	5	4	6
530	39	2	2	1	2	1	2	1	2	-3	-3	-3	-3	-3	-3	-3	-3	-3	-3	-3	-3	-3	-3	-3	-3	-3	-3	-3	-3	-3	-3	-3	-3	-3
531	330	2	2	2	3	4	4	1	1	7	7	7	7	7	5	5	6	6	6	6	6	6	6	6	6	6	6	6	6	6	6	6	6	6
532	77	2	2	1	4	2	2	1	1	7	7	7	7	7	7	4	5	5	4	5	4	5	4	6	6	6	6	5	6	5	6	7	5	6
533	154	1	2	1	4	3	3	1	1	7	7	7	7	7	7	7	7	7	7	7	7	7	7	7	7	7	7	7	7	7	7	7	7	7
534	440	1	4	2	2	4	5	1	1	5	7	7	4	5	4	6	4	5	4	4	4	4	4	2	3	3	4	4	4	4	4	4	3	5
535	145	1	4	2	2	6	2	1	1	7	7	7	6	4	5	3	3	3	3	4	3	4	4	4	5	5	3	5	4	3	4	3	2	4
536	82	2	2	2	3	2	2	1	1	7	7	7	7	6	7	5	7	7	7	7	7	7	7	7	7	7	7	7	7	7	7	7	7	7
537	35	1	3	2	2	4	2	1	2	-3	-3	-3	-3	-3	-3	-3	-3	-3	-3	-3	-3	-3	-3	-3	-3	-3	-3	-3	-3	-3	-3	-3	-3	-3
538	41	2	2	1	3	2	2	2	-3	-3	-3	-3	-3	-3	-3	-3	-3	-3	-3	-3	-3	-3	-3	-3	-3	-3	-3	-3	-3	-3	-3	-3	-3	-3
539	40	2	2	1	3	2	3	2	-3	-3	-3	-3	-3	-3	-3	-3	-3	-3	-3	-3	-3	-3	-3	-3	-3	-3	-3	-3	-3	-3	-3	-3	-3	-3
540	85	2	3	2	3	2	2	1	2	-3	-3	-3	-3	-3	-3	-3	-3	-3	-3	-3	-3	-3	-3	-3	-3	-3	-3	-3	-3	-3	-3	-3	-3	-3
541	22	2	2	1	4	4	2	2	-3	-3	-3	-3	-3	-3	-3	-3	-3	-3	-3	-3	-3	-3	-3	-3	-3	-3	-3	-3	-3	-3	-3	-3	-3	-3
542	51	2	2	2	2	1	1	2	-3	-3	-3	-3	-3	-3	-3	-3	-3	-3	-3	-3	-3	-3	-3	-3	-3	-3	-3	-3	-3	-3	-3	-3	-3	-3
543	108	2	2	1	3	3	2	1	1	7	7	7	5	7	4	4	4	4	4	4	4	4	4	4	4	4	4	4	4	4	4	4	4	4
544	48	2	1	2	2	1	1	1	1	7	7	7	7	7	7	7	7	7	7	7	7	7	7	7	7	7	7	7	4	7	7	5	7	7
545	21	1	2	1	3	2	3	2	-3	-3	-3	-3	-3	-3	-3	-3	-3	-3	-3	-3	-3	-3	-3	-3	-3	-3	-3	-3	-3	-3	-3	-3	-3	-3
546	54	1	4	1	1	2	3	1	1	6	6	6	6	6	6	6	6	6	5	4	4	4	4	4	4	4	4	5	5	5	4	5	5	4
547	53	1	4	2	2	4	1	1	2	-3	-3	-3	-3	-3	-3	-3	-3	-3	-3	-3	-3	-3	-3	-3	-3	-3	-3	-3	-3	-3	-3	-3	-3	-3
548	44	1	3	2	3	4	3	1	2	-3	-3	-3	-3	-3	-3	-3	-3	-3	-3	-3	-3	-3	-3	-3	-3	-3	-3	-3	-3	-3	-3	-3	-3	-3
549	32	1	4	2	1	5	2	2	-3	-3	-3	-3	-3	-3	-3	-3	-3	-3	-3	-3	-3	-3	-3	-3	-3	-3	-3	-3	-3	-3	-3	-3	-3	-3
550	272	1	3	1	4	2	5	1	1	7	7	7	7	7	7	7	7	7	7	7	7	7	7	7	7	7	7	7	7	7	2	7	7	7
551	100	1	5	2	1	7	2	2	-3	-3	-3	-3	-3	-3	-3	-3	-3	-3	-3	-3	-3	-3	-3	-3	-3	-3	-3	-3	-3	-3	-3	-3	-3	-3
552	38	1	4	2	1	6	2	1	2	-3	-3	-3	-3	-3	-3	-3	-3	-3	-3	-3	-3	-3	-3	-3	-3	-3	-3	-3	-3	-3	-3	-3	-3	-3
553	59	2	1	1	2	4	2	1	1	5	5	5	5	5	4	5	5	5	5	5	5	5	2	3	3	5	2	3	5	5	2	4	6	5
554	160	1	4	2	4	6	5	1	1	7	7	7	7	7	7	7	7	7	7	7	7	7	7	7	7	7	7	7	7	7	7	7	7	7
555	222	2	5	2	1	7	1	1	2	-3	-3	-3	-3	-3	-3	-3	-3	-3	-3	-3	-3	-3	-3	-3	-3	-3	-3	-3	-3	-3	-3	-3	-3	-3
556	32	1	5	2	3	6	2	1	2	-3	-3	-3	-3	-3	-3	-3	-3	-3	-3	-3	-3	-3	-3	-3	-3	-3	-3	-3	-3	-3	-3	-3	-3	-3
557	16	1	5	1	1	1	1	2	-3	-3	-3	-3	-3	-3	-3	-3	-3	-3	-3	-3	-3	-3	-3	-3	-3	-3	-3	-3	-3	-3	-3	-3	-3	-3
558	405	1	4	2	2	4	2	1	1	7	6	6	6	6	6	7	6	6	5	7	6	7	6	6	6	7	6	6	6	7	7	6	6	6
559	191	1	5	1	2	3	2	1	2	-3	-3	-3	-3	-3	-3	-3	-3	-3	-3	-3	-3	-3	-3	-3	-3	-3	-3	-3	-3	-3	-3	-3	-3	-3
560	146	1	4	2	1	7	2	2	-3	-3	-3	-3	-3	-3	-3	-3	-3	-3	-3	-3	-3	-3	-3	-3	-3	-3	-3	-3	-3	-3	-3	-3	-3	-3
561	224	2	4	1	2	7	2	1	1	7	7	7	7	7	7	7	7	7	5	2	5	5	3	6	3	3	6	4	3	5	5	5	5	4
562	824	2	4	2	1	7	2	1	1	6	7	7	6	6	6	5	5	6	6	6	6	7	7	7	7	6	6	7	6	6	7	6	6	7
563	137	2	2	1	3	3	4	1	1	1	1	1	1	1	1	1	1	2	1	1	1	1	1	1	1	1	1	1	1	1	2	1	1	1
564	302	1	4	2	2	3	3	1	1	5	5	5	4	4	5	6	5	4	3	3	3	4	4	3	3	4	4	4	4	3	3	4	3	6
565	54	2	3	1	3	7	2	1	2	-3	-3	-3	-3	-3	-3	-3	-3	-3	-3	-3	-3	-3	-3	-3	-3	-3	-3	-3	-3	-3	-3	-3	-3	-3
566	91	1	4	2	2	7	3	1	1	7	7	7	7	7	7	7	7	7	7	7	6	6	6	6	6	7	7	7	6	6	6	6	7	7
567	53	1	4	2	2	7	3	1	1	7	7	7	7	6	6	7	7	6	6	6	7	7	7	7	7	7	6	6	7	6	7	6	7	7
568	162	1	4	2	2	7	2	1	1	7	7	7	7	5	7	4	2	4	4	5	5	6	7	7	6	7	7	6	6	5	3	7	5	7
569	33	1	3	1	3	7	5	2	-3	-3	-3	-3	-3	-3	-3	-3	-3	-3	-3	-3	-3	-3	-3	-3	-3	-3	-3	-3	-3	-3	-3	-3	-3	-3
570	506	1	4	2	2	7	2	1	1	6	6	7	5	4	4	5	4	4	4	4	4	4	4	4	4	4	4	4	4	4	4	4	4	4
571	56	1	3	2	3	3	2	1	2	-3	-3	-3	-3	-3	-3	-3	-3	-3	-3	-3	-3	-3	-3	-3	-3	-3	-3	-3	-3	-3	-3	-3	-3	-3
572	116	1	3	2	3	3	2	1	2	-3	-3	-3	-3	-3	-3	-3	-3	-3	-3	-3	-3	-3	-3	-3	-3	-3	-3	-3	-3	-3	-3	-3	-3	-3
573	33	1	5	2	1	6	1	2	-3	-3	-3	-3	-3	-3	-3	-3	-3	-3	-3	-3	-3	-3	-3	-3	-3	-3	-3	-3	-3	-3	-3	-3	-3	-3
574	238	2	3	1	3	3	4	1	1	7	7	7	6	6	6	5	6	4	4	4	4	4	5	5	5	5	4	4	4	4	4	5	3	5
575	97	1	3	2	3	3	5	1	2	-3	-3	-3	-3	-3	-3	-3	-3	-3	-3	-3	-3	-3	-3	-3	-3	-3	-3	-3	-3	-3	-3	-3	-3	-3
576	125	1	5	2	3	3	3	1	2	-3	-3	-3	-3	-3	-3	-3	-3	-3	-3	-3	-3	-3	-3	-3	-3	-3	-3	-3	-3	-3	-3	-3	-3	-3
577	493	1	4	2	3	2	2	1	1	7	7	7	7	7	7	6	5	5	6	6	5	6	6	6	6	6	6	5	5	5	5	5	5	5
578	19	1	2	1	2	1	2	2	-3	-3	-3	-3	-3	-3	-3	-3	-3	-3	-3	-3	-3	-3	-3	-3	-3	-3	-3	-3	-3	-3	-3	-3	-3	-3
579	27	1	2	1	3	3	3	2	-3	-3	-3	-3	-3	-3	-3	-3	-3	-3	-3	-3	-3	-3	-3	-3	-3	-3	-3	-3	-3	-3	-3	-3	-3	-3
580	98	2	4	1	2	5	2	2	-3	-3	-3	-3	-3	-3	-3	-3	-3	-3	-3	-3	-3	-3	-3	-3	-3	-3	-3	-3	-3	-3	-3	-3	-3	-3
581	50	1	2	1	2	1	2	1	2	-3	-3	-3	-3	-3	-3	-3	-3	-3	-3	-3	-3	-3	-3	-3	-3	-3	-3	-3	-3	-3	-3	-3	-3	-3
582	68	2	3	2	3	2	2	1	2	-3	-3	-3	-3	-3	-3	-3	-3	-3	-3	-3	-3	-3	-3	-3	-3	-3	-3	-3	-3	-3	-3	-3	-3	-3
583	44	2	2	2	2	1	2	1	1	6	6	6	6	6	5	7	5	5	7	6	5	7	5	6	5	7	6	6	5	6	6	7	7	5
584	38	2	2	1	3	2	3	2	-3	-3	-3	-3	-3	-3	-3	-3	-3	-3	-3	-3	-3	-3	-3	-3	-3	-3	-3	-3	-3	-3	-3	-3	-3	-3
585	69	2	2	2	1	5	1	2	-3	-3	-3	-3	-3	-3	-3	-3	-3	-3	-3	-3	-3	-3	-3	-3	-3	-3	-3	-3	-3	-3	-3	-3	-3	-3
586	220	1	4	1	2	4	5	1	1	7	7	7	7	6	7	7	7	7	7	6	6	6	7	6	6	6	6	6	7	7	7	7	7	7
587	48	1	3	1	4	2	3	1	2	-3	-3	-3	-3	-3	-3	-3	-3	-3	-3	-3	-3	-3	-3	-3	-3	-3	-3	-3	-3	-3	-3	-3	-3	-3
588	40	1	3	1	3	3	4	1	2	-3	-3	-3	-3	-3	-3	-3	-3	-3	-3	-3	-3	-3	-3	-3	-3	-3	-3	-3	-3	-3	-3	-3	-3	-3
589	55	1	1	1	2	1	3	1	2	-3	-3	-3	-3	-3	-3	-3	-3	-3	-3	-3	-3	-3	-3	-3	-3	-3	-3	-3	-3	-3	-3	-3	-3	-3
590	58	1	3	1	2	7	4	1	2	-3	-3	-3	-3	-3	-3	-3	-3	-3	-3	-3	-3	-3	-3	-3	-3	-3	-3	-3	-3	-3	-3	-3	-3	-3
591	51	1	3	1	3	4	5	1	2	-3	-3	-3	-3	-3	-3	-3	-3	-3	-3	-3	-3	-3	-3	-3	-3	-3	-3	-3	-3	-3	-3	-3	-3	-3
592	41	1	3	1	3	3	4	2	-3	-3	-3	-3	-3	-3	-3	-3	-3	-3	-3	-3	-3	-3	-3	-3	-3	-3	-3	-3	-3	-3	-3	-3	-3	-3
593	149	1	3	1	2	3	2	1	1	6	5	4	4	5	5	5	5	4	5	4	5	5	4	4	4	4	4	4	4	3	4	5	4	5
594	72	1	3	2	3	3	3	1	2	-3	-3	-3	-3	-3	-3	-3	-3	-3	-3	-3	-3	-3	-3	-3	-3	-3	-3	-3	-3	-3	-3	-3	-3	-3
595	83	1	3	1	3	3	3	1	1	7	7	7	7	7	7	6	6	7	6	7	7	6	7	6	7	7	7	7	7	7	7	7	7	7
596	332	1	3	2	3	3	3	1	1	7	7	7	7	5	5	6	5	6	5	5	6	5	5	5	5	5	4	5	6	4	5	7	7	7
597	38	2	3	1	2	7	5	2	-3	-3	-3	-3	-3	-3	-3	-3	-3	-3	-3	-3	-3	-3	-3	-3	-3	-3	-3	-3	-3	-3	-3	-3	-3	-3
598	166	1	3	1	3	3	2	1	1	7	7	7	6	6	6	6	6	6	7	7	6	7	6	6	6	7	7	7	6	6	6	7	7	6
599	37	1	3	1	3	2	3	2	-3	-3	-3	-3	-3	-3	-3	-3	-3	-3	-3	-3	-3	-3	-3	-3	-3	-3	-3	-3	-3	-3	-3	-3	-3	-3
600	84	1	3	2	2	3	3	1	2	-3	-3	-3	-3	-3	-3	-3	-3	-3	-3	-3	-3	-3	-3	-3	-3	-3	-3	-3	-3	-3	-3	-3	-3	-3
601	81	1	3	2	2	3	3	1	2	-3	-3	-3	-3	-3	-3	-3	-3	-3	-3	-3	-3	-3	-3	-3	-3	-3	-3	-3	-3	-3	-3	-3	-3	-3
602	78	1	3	2	3	3	3	1	2	-3	-3	-3	-3	-3	-3	-3	-3	-3	-3	-3	-3	-3	-3	-3	-3	-3	-3	-3	-3	-3	-3	-3	-3	-3
603	72	1	1	2	2	1	2	1	2	-3	-3	-3	-3	-3	-3	-3	-3	-3	-3	-3	-3	-3	-3	-3	-3	-3	-3	-3	-3	-3	-3	-3	-3	-3
604	59	1	3	1	3	3	2	1	2	-3	-3	-3	-3	-3	-3	-3	-3	-3	-3	-3	-3	-3	-3	-3	-3	-3	-3	-3	-3	-3	-3	-3	-3	-3
605	476	1	5	2	2	3	3	1	1	7	7	7	7	7	7	7	7	7	7	7	7	7	5	5	5	6	7	7	7	7	6	4	4	7
606	2917	1	3	1	3	3	3	1	1	7	7	7	7	7	7	7	7	7	7	7	7	7	7	7	7	7	7	7	7	7	7	7	7	7
607	36	2	3	1	4	2	4	2	-3	-3	-3	-3	-3	-3	-3	-3	-3	-3	-3	-3	-3	-3	-3	-3	-3	-3	-3	-3	-3	-3	-3	-3	-3	-3
608	98	1	1	2	2	1	3	1	1	1	1	1	1	1	1	1	1	1	1	1	1	1	1	1	1	1	1	1	1	1	1	1	1	1
609	80	1	5	1	3	4	5	2	-3	-3	-3	-3	-3	-3	-3	-3	-3	-3	-3	-3	-3	-3	-3	-3	-3	-3	-3	-3	-3	-3	-3	-3	-3	-3
610	67	1	5	1	3	3	3	2	-3	-3	-3	-3	-3	-3	-3	-3	-3	-3	-3	-3	-3	-3	-3	-3	-3	-3	-3	-3	-3	-3	-3	-3	-3	-3
611	48	1	2	1	4	2	4	1	2	-3	-3	-3	-3	-3	-3	-3	-3	-3	-3	-3	-3	-3	-3	-3	-3	-3	-3	-3	-3	-3	-3	-3	-3	-3
612	45	1	2	1	4	2	2	2	-3	-3	-3	-3	-3	-3	-3	-3	-3	-3	-3	-3	-3	-3	-3	-3	-3	-3	-3	-3	-3	-3	-3	-3	-3	-3
613	26	1	2	1	4	2	4	2	-3	-3	-3	-3	-3	-3	-3	-3	-3	-3	-3	-3	-3	-3	-3	-3	-3	-3	-3	-3	-3	-3	-3	-3	-3	-3
614	75	2	3	1	4	2	4	1	2	-3	-3	-3	-3	-3	-3	-3	-3	-3	-3	-3	-3	-3	-3	-3	-3	-3	-3	-3	-3	-3	-3	-3	-3	-3
615	47	2	3	1	3	3	3	1	2	-3	-3	-3	-3	-3	-3	-3	-3	-3	-3	-3	-3	-3	-3	-3	-3	-3	-3	-3	-3	-3	-3	-3	-3	-3
616	43	1	3	1	3	3	4	1	2	-3	-3	-3	-3	-3	-3	-3	-3	-3	-3	-3	-3	-3	-3	-3	-3	-3	-3	-3	-3	-3	-3	-3	-3	-3
617	116	1	4	1	4	4	5	1	2	-3	-3	-3	-3	-3	-3	-3	-3	-3	-3	-3	-3	-3	-3	-3	-3	-3	-3	-3	-3	-3	-3	-3	-3	-3
618	148	2	3	1	4	2	4	1	1	1	1	1	1	7	7	4	1	1	1	4	3	4	4	6	6	4	4	4	4	3	6	4	1	1
619	57	1	3	1	4	2	3	1	2	-3	-3	-3	-3	-3	-3	-3	-3	-3	-3	-3	-3	-3	-3	-3	-3	-3	-3	-3	-3	-3	-3	-3	-3	-3
620	181	1	2	1	3	3	5	1	1	7	7	7	7	5	6	6	6	7	6	6	5	6	6	6	6	6	6	6	6	6	6	6	5	6
621	23	1	4	1	3	3	5	2	-3	-3	-3	-3	-3	-3	-3	-3	-3	-3	-3	-3	-3	-3	-3	-3	-3	-3	-3	-3	-3	-3	-3	-3	-3	-3
622	39	2	3	1	4	2	4	2	-3	-3	-3	-3	-3	-3	-3	-3	-3	-3	-3	-3	-3	-3	-3	-3	-3	-3	-3	-3	-3	-3	-3	-3	-3	-3
623	31	1	3	1	4	2	5	2	-3	-3	-3	-3	-3	-3	-3	-3	-3	-3	-3	-3	-3	-3	-3	-3	-3	-3	-3	-3	-3	-3	-3	-3	-3	-3
624	27	1	3	1	3	2	2	2	-3	-3	-3	-3	-3	-3	-3	-3	-3	-3	-3	-3	-3	-3	-3	-3	-3	-3	-3	-3	-3	-3	-3	-3	-3	-3
625	252	1	5	1	4	2	5	1	1	6	6	6	6	5	6	5	4	5	6	5	4	4	4	5	5	5	5	6	6	4	3	4	2	6
626	93	1	3	1	4	2	4	1	1	7	7	7	7	5	3	3	3	4	4	3	3	5	3	5	4	4	3	4	3	4	4	3	3	5
627	69	1	5	1	4	2	5	1	2	-3	-3	-3	-3	-3	-3	-3	-3	-3	-3	-3	-3	-3	-3	-3	-3	-3	-3	-3	-3	-3	-3	-3	-3	-3
628	89	1	3	1	4	2	3	1	2	-3	-3	-3	-3	-3	-3	-3	-3	-3	-3	-3	-3	-3	-3	-3	-3	-3	-3	-3	-3	-3	-3	-3	-3	-3
629	31	1	4	1	4	2	5	2	-3	-3	-3	-3	-3	-3	-3	-3	-3	-3	-3	-3	-3	-3	-3	-3	-3	-3	-3	-3	-3	-3	-3	-3	-3	-3
630	35	1	2	1	4	2	4	2	-3	-3	-3	-3	-3	-3	-3	-3	-3	-3	-3	-3	-3	-3	-3	-3	-3	-3	-3	-3	-3	-3	-3	-3	-3	-3
631	40	1	5	1	3	3	5	2	-3	-3	-3	-3	-3	-3	-3	-3	-3	-3	-3	-3	-3	-3	-3	-3	-3	-3	-3	-3	-3	-3	-3	-3	-3	-3
632	28	1	4	1	3	3	3	2	-3	-3	-3	-3	-3	-3	-3	-3	-3	-3	-3	-3	-3	-3	-3	-3	-3	-3	-3	-3	-3	-3	-3	-3	-3	-3
633	26	2	3	1	4	2	4	2	-3	-3	-3	-3	-3	-3	-3	-3	-3	-3	-3	-3	-3	-3	-3	-3	-3	-3	-3	-3	-3	-3	-3	-3	-3	-3
634	100	1	4	1	4	3	4	1	2	-3	-3	-3	-3	-3	-3	-3	-3	-3	-3	-3	-3	-3	-3	-3	-3	-3	-3	-3	-3	-3	-3	-3	-3	-3
635	56	1	3	1	4	2	3	2	-3	-3	-3	-3	-3	-3	-3	-3	-3	-3	-3	-3	-3	-3	-3	-3	-3	-3	-3	-3	-3	-3	-3	-3	-3	-3
636	127	1	5	2	3	3	5	1	2	-3	-3	-3	-3	-3	-3	-3	-3	-3	-3	-3	-3	-3	-3	-3	-3	-3	-3	-3	-3	-3	-3	-3	-3	-3
637	167	1	4	1	3	3	4	1	1	7	7	7	7	6	5	3	3	4	5	6	7	6	7	6	7	7	7	7	7	7	6	6	6	5
638	38	1	1	1	2	1	2	1	2	-3	-3	-3	-3	-3	-3	-3	-3	-3	-3	-3	-3	-3	-3	-3	-3	-3	-3	-3	-3	-3	-3	-3	-3	-3
639	51	1	5	1	4	3	4	1	2	-3	-3	-3	-3	-3	-3	-3	-3	-3	-3	-3	-3	-3	-3	-3	-3	-3	-3	-3	-3	-3	-3	-3	-3	-3
640	144	1	3	1	3	3	3	1	1	7	7	7	7	7	7	5	7	7	7	7	7	6	6	6	7	7	7	7	7	7	7	7	6	7
641	49	1	5	1	3	3	4	2	-3	-3	-3	-3	-3	-3	-3	-3	-3	-3	-3	-3	-3	-3	-3	-3	-3	-3	-3	-3	-3	-3	-3	-3	-3	-3
642	79	1	5	1	3	3	4	1	2	-3	-3	-3	-3	-3	-3	-3	-3	-3	-3	-3	-3	-3	-3	-3	-3	-3	-3	-3	-3	-3	-3	-3	-3	-3
643	24	1	3	1	3	3	4	2	-3	-3	-3	-3	-3	-3	-3	-3	-3	-3	-3	-3	-3	-3	-3	-3	-3	-3	-3	-3	-3	-3	-3	-3	-3	-3
644	38	1	4	1	3	3	3	2	-3	-3	-3	-3	-3	-3	-3	-3	-3	-3	-3	-3	-3	-3	-3	-3	-3	-3	-3	-3	-3	-3	-3	-3	-3	-3
645	86	1	5	1	4	2	5	1	2	-3	-3	-3	-3	-3	-3	-3	-3	-3	-3	-3	-3	-3	-3	-3	-3	-3	-3	-3	-3	-3	-3	-3	-3	-3
646	52	1	3	1	4	2	5	2	-3	-3	-3	-3	-3	-3	-3	-3	-3	-3	-3	-3	-3	-3	-3	-3	-3	-3	-3	-3	-3	-3	-3	-3	-3	-3
647	56	1	3	1	4	2	3	1	2	-3	-3	-3	-3	-3	-3	-3	-3	-3	-3	-3	-3	-3	-3	-3	-3	-3	-3	-3	-3	-3	-3	-3	-3	-3
648	43	1	3	1	4	2	5	1	2	-3	-3	-3	-3	-3	-3	-3	-3	-3	-3	-3	-3	-3	-3	-3	-3	-3	-3	-3	-3	-3	-3	-3	-3	-3
649	36	1	2	1	3	3	3	2	-3	-3	-3	-3	-3	-3	-3	-3	-3	-3	-3	-3	-3	-3	-3	-3	-3	-3	-3	-3	-3	-3	-3	-3	-3	-3
650	28	1	3	1	4	2	4	2	-3	-3	-3	-3	-3	-3	-3	-3	-3	-3	-3	-3	-3	-3	-3	-3	-3	-3	-3	-3	-3	-3	-3	-3	-3	-3
651	36	1	3	1	4	2	5	2	-3	-3	-3	-3	-3	-3	-3	-3	-3	-3	-3	-3	-3	-3	-3	-3	-3	-3	-3	-3	-3	-3	-3	-3	-3	-3
652	42	1	3	1	4	2	5	1	2	-3	-3	-3	-3	-3	-3	-3	-3	-3	-3	-3	-3	-3	-3	-3	-3	-3	-3	-3	-3	-3	-3	-3	-3	-3
653	33	2	2	1	4	2	4	1	2	-3	-3	-3	-3	-3	-3	-3	-3	-3	-3	-3	-3	-3	-3	-3	-3	-3	-3	-3	-3	-3	-3	-3	-3	-3
654	20	2	3	1	4	2	5	2	-3	-3	-3	-3	-3	-3	-3	-3	-3	-3	-3	-3	-3	-3	-3	-3	-3	-3	-3	-3	-3	-3	-3	-3	-3	-3
655	47	1	3	1	3	2	3	1	2	-3	-3	-3	-3	-3	-3	-3	-3	-3	-3	-3	-3	-3	-3	-3	-3	-3	-3	-3	-3	-3	-3	-3	-3	-3
656	245	1	5	1	3	3	4	1	1	7	7	7	7	7	7	7	6	5	5	6	6	6	3	3	3	2	7	7	7	7	2	2	2	2
657	195	1	3	1	3	3	3	1	1	6	6	6	7	5	6	5	5	5	6	6	6	6	6	6	6	6	6	6	6	6	6	6	5	6
658	189	1	4	1	4	3	5	1	2	-3	-3	-3	-3	-3	-3	-3	-3	-3	-3	-3	-3	-3	-3	-3	-3	-3	-3	-3	-3	-3	-3	-3	-3	-3
659	36	1	4	1	4	2	5	1	2	-3	-3	-3	-3	-3	-3	-3	-3	-3	-3	-3	-3	-3	-3	-3	-3	-3	-3	-3	-3	-3	-3	-3	-3	-3
660	129	1	3	1	4	2	5	1	2	-3	-3	-3	-3	-3	-3	-3	-3	-3	-3	-3	-3	-3	-3	-3	-3	-3	-3	-3	-3	-3	-3	-3	-3	-3
661	37	1	3	1	3	3	4	2	-3	-3	-3	-3	-3	-3	-3	-3	-3	-3	-3	-3	-3	-3	-3	-3	-3	-3	-3	-3	-3	-3	-3	-3	-3	-3
662	82	2	4	1	2	3	4	2	-3	-3	-3	-3	-3	-3	-3	-3	-3	-3	-3	-3	-3	-3	-3	-3	-3	-3	-3	-3	-3	-3	-3	-3	-3	-3
663	77	1	4	1	3	3	2	2	-3	-3	-3	-3	-3	-3	-3	-3	-3	-3	-3	-3	-3	-3	-3	-3	-3	-3	-3	-3	-3	-3	-3	-3	-3	-3
664	27	1	5	1	3	7	2	2	-3	-3	-3	-3	-3	-3	-3	-3	-3	-3	-3	-3	-3	-3	-3	-3	-3	-3	-3	-3	-3	-3	-3	-3	-3	-3
665	75	2	3	1	4	2	4	1	2	-3	-3	-3	-3	-3	-3	-3	-3	-3	-3	-3	-3	-3	-3	-3	-3	-3	-3	-3	-3	-3	-3	-3	-3	-3
666	379	2	4	2	2	7	3	1	1	7	7	7	6	7	7	2	6	4	6	6	6	5	5	4	4	3	5	6	6	6	6	6	5	6
667	163	1	3	1	3	3	3	1	1	7	7	7	7	4	5	7	7	4	4	4	4	3	3	3	7	5	5	4	4	4	3	3	2	3
668	330	1	5	2	4	6	3	1	1	7	7	7	6	5	5	5	4	5	6	4	3	6	6	5	5	5	6	6	7	6	6	7	5	7
669	101	1	5	1	3	3	5	1	2	-3	-3	-3	-3	-3	-3	-3	-3	-3	-3	-3	-3	-3	-3	-3	-3	-3	-3	-3	-3	-3	-3	-3	-3	-3
670	52	1	3	1	3	3	3	1	2	-3	-3	-3	-3	-3	-3	-3	-3	-3	-3	-3	-3	-3	-3	-3	-3	-3	-3	-3	-3	-3	-3	-3	-3	-3
671	117	1	3	1	3	3	3	1	1	6	6	6	6	6	5	5	6	6	6	5	5	6	6	6	5	6	6	6	6	5	5	5	5	5
672	32	1	3	1	3	3	3	2	-3	-3	-3	-3	-3	-3	-3	-3	-3	-3	-3	-3	-3	-3	-3	-3	-3	-3	-3	-3	-3	-3	-3	-3	-3	-3
673	87	1	3	1	3	3	5	1	2	-3	-3	-3	-3	-3	-3	-3	-3	-3	-3	-3	-3	-3	-3	-3	-3	-3	-3	-3	-3	-3	-3	-3	-3	-3
674	45	1	3	1	4	2	4	1	2	-3	-3	-3	-3	-3	-3	-3	-3	-3	-3	-3	-3	-3	-3	-3	-3	-3	-3	-3	-3	-3	-3	-3	-3	-3
675	173	2	4	1	2	7	4	1	2	-3	-3	-3	-3	-3	-3	-3	-3	-3	-3	-3	-3	-3	-3	-3	-3	-3	-3	-3	-3	-3	-3	-3	-3	-3
676	196	2	5	2	3	2	2	1	2	-3	-3	-3	-3	-3	-3	-3	-3	-3	-3	-3	-3	-3	-3	-3	-3	-3	-3	-3	-3	-3	-3	-3	-3	-3
677	287	1	4	2	3	2	4	1	1	7	7	7	7	7	6	5	5	6	4	5	5	5	5	5	5	5	5	5	5	5	5	4	4	7
678	39	1	4	1	2	3	2	2	-3	-3	-3	-3	-3	-3	-3	-3	-3	-3	-3	-3	-3	-3	-3	-3	-3	-3	-3	-3	-3	-3	-3	-3	-3	-3
679	98	1	5	1	2	7	3	1	2	-3	-3	-3	-3	-3	-3	-3	-3	-3	-3	-3	-3	-3	-3	-3	-3	-3	-3	-3	-3	-3	-3	-3	-3	-3
680	73	2	5	1	3	6	2	1	2	-3	-3	-3	-3	-3	-3	-3	-3	-3	-3	-3	-3	-3	-3	-3	-3	-3	-3	-3	-3	-3	-3	-3	-3	-3
681	194	1	5	2	2	3	3	1	1	7	7	7	7	7	7	7	7	7	7	7	7	7	7	7	7	7	7	7	7	7	7	7	7	7
682	380	2	4	1	2	4	2	1	1	7	7	7	7	5	6	5	6	5	6	5	5	6	6	6	6	6	6	6	6	6	6	6	6	6
683	117	1	5	1	3	3	5	1	2	-3	-3	-3	-3	-3	-3	-3	-3	-3	-3	-3	-3	-3	-3	-3	-3	-3	-3	-3	-3	-3	-3	-3	-3	-3
684	74	1	4	1	1	7	2	2	-3	-3	-3	-3	-3	-3	-3	-3	-3	-3	-3	-3	-3	-3	-3	-3	-3	-3	-3	-3	-3	-3	-3	-3	-3	-3
685	753	1	5	1	2	4	2	1	1	5	7	7	7	4	4	4	4	4	5	4	4	4	4	4	6	4	4	4	4	4	3	4	3	4
686	200	2	4	1	3	3	2	1	1	7	7	7	4	7	7	7	4	4	4	7	4	5	5	5	5	6	6	4	7	5	4	7	5	7
687	238	2	5	1	1	4	2	1	2	-3	-3	-3	-3	-3	-3	-3	-3	-3	-3	-3	-3	-3	-3	-3	-3	-3	-3	-3	-3	-3	-3	-3	-3	-3
688	28	1	3	1	4	2	5	2	-3	-3	-3	-3	-3	-3	-3	-3	-3	-3	-3	-3	-3	-3	-3	-3	-3	-3	-3	-3	-3	-3	-3	-3	-3	-3
689	31	1	2	1	2	1	2	2	-3	-3	-3	-3	-3	-3	-3	-3	-3	-3	-3	-3	-3	-3	-3	-3	-3	-3	-3	-3	-3	-3	-3	-3	-3	-3
690	259	2	4	1	2	5	4	1	1	7	7	7	7	5	6	6	6	7	7	7	7	7	7	7	7	7	7	7	7	7	7	7	7	7
691	83	1	4	1	3	3	2	2	-3	-3	-3	-3	-3	-3	-3	-3	-3	-3	-3	-3	-3	-3	-3	-3	-3	-3	-3	-3	-3	-3	-3	-3	-3	-3
692	271	1	4	1	3	3	2	1	1	7	7	7	7	7	4	7	6	4	4	5	6	4	4	2	3	4	5	4	5	6	5	4	3	7
693	564	1	3	1	1	7	2	1	1	7	7	7	7	4	4	4	7	4	4	7	7	7	4	4	4	4	4	4	4	4	4	4	4	4
694	90	2	5	1	3	3	3	2	-3	-3	-3	-3	-3	-3	-3	-3	-3	-3	-3	-3	-3	-3	-3	-3	-3	-3	-3	-3	-3	-3	-3	-3	-3	-3
695	317	1	5	1	2	3	3	1	1	7	7	7	5	5	6	4	7	4	4	5	4	4	4	4	4	4	4	4	4	4	4	5	5	6
696	115	1	4	1	3	3	3	2	-3	-3	-3	-3	-3	-3	-3	-3	-3	-3	-3	-3	-3	-3	-3	-3	-3	-3	-3	-3	-3	-3	-3	-3	-3	-3
697	71	2	3	1	3	7	5	1	2	-3	-3	-3	-3	-3	-3	-3	-3	-3	-3	-3	-3	-3	-3	-3	-3	-3	-3	-3	-3	-3	-3	-3	-3	-3
698	85	1	4	1	3	4	5	1	1	6	6	6	6	6	6	6	6	6	6	6	6	6	6	6	6	6	6	6	6	6	6	6	6	6
699	387	2	5	2	2	7	2	1	1	7	7	7	7	7	7	7	7	7	7	7	7	7	7	7	7	7	7	7	7	7	7	7	7	7
700	473	2	4	1	3	2	4	1	1	7	7	7	7	7	7	6	6	6	6	7	6	6	6	6	6	6	6	6	6	6	6	6	6	7
701	227	2	3	2	1	7	2	1	2	-3	-3	-3	-3	-3	-3	-3	-3	-3	-3	-3	-3	-3	-3	-3	-3	-3	-3	-3	-3	-3	-3	-3	-3	-3
702	48	1	4	2	2	3	4	2	-3	-3	-3	-3	-3	-3	-3	-3	-3	-3	-3	-3	-3	-3	-3	-3	-3	-3	-3	-3	-3	-3	-3	-3	-3	-3
703	47	2	3	1	1	4	2	1	2	-3	-3	-3	-3	-3	-3	-3	-3	-3	-3	-3	-3	-3	-3	-3	-3	-3	-3	-3	-3	-3	-3	-3	-3	-3
704	45	2	4	1	2	4	3	2	-3	-3	-3	-3	-3	-3	-3	-3	-3	-3	-3	-3	-3	-3	-3	-3	-3	-3	-3	-3	-3	-3	-3	-3	-3	-3
705	35	2	4	1	2	4	3	2	-3	-3	-3	-3	-3	-3	-3	-3	-3	-3	-3	-3	-3	-3	-3	-3	-3	-3	-3	-3	-3	-3	-3	-3	-3	-3
706	116	1	4	2	1	7	2	1	2	-3	-3	-3	-3	-3	-3	-3	-3	-3	-3	-3	-3	-3	-3	-3	-3	-3	-3	-3	-3	-3	-3	-3	-3	-3
707	77	2	5	1	3	2	3	1	2	-3	-3	-3	-3	-3	-3	-3	-3	-3	-3	-3	-3	-3	-3	-3	-3	-3	-3	-3	-3	-3	-3	-3	-3	-3
708	67	1	4	1	3	2	3	1	1	7	7	7	7	7	7	7	7	2	4	4	4	4	4	4	4	4	4	4	5	4	4	4	3	4
709	45	1	5	2	2	7	2	2	-3	-3	-3	-3	-3	-3	-3	-3	-3	-3	-3	-3	-3	-3	-3	-3	-3	-3	-3	-3	-3	-3	-3	-3	-3	-3
710	245	2	4	1	2	4	3	1	1	7	7	7	7	7	7	7	7	7	7	7	7	7	7	7	7	7	7	7	7	7	7	7	7	7
711	78	1	4	2	2	3	3	2	-3	-3	-3	-3	-3	-3	-3	-3	-3	-3	-3	-3	-3	-3	-3	-3	-3	-3	-3	-3	-3	-3	-3	-3	-3	-3
712	147	2	3	1	2	2	3	2	-3	-3	-3	-3	-3	-3	-3	-3	-3	-3	-3	-3	-3	-3	-3	-3	-3	-3	-3	-3	-3	-3	-3	-3	-3	-3
713	88	2	4	1	1	4	2	2	-3	-3	-3	-3	-3	-3	-3	-3	-3	-3	-3	-3	-3	-3	-3	-3	-3	-3	-3	-3	-3	-3	-3	-3	-3	-3
714	209	2	4	1	3	3	2	1	1	6	7	7	7	6	6	7	7	5	6	6	6	6	6	6	6	6	6	6	6	6	6	6	6	7
715	84	2	4	1	1	7	1	1	2	-3	-3	-3	-3	-3	-3	-3	-3	-3	-3	-3	-3	-3	-3	-3	-3	-3	-3	-3	-3	-3	-3	-3	-3	-3
716	286	2	4	1	2	2	2	1	1	7	7	7	7	4	4	4	4	7	7	7	7	7	6	6	6	6	7	6	4	7	4	4	4	7
717	74	1	4	2	1	7	1	2	-3	-3	-3	-3	-3	-3	-3	-3	-3	-3	-3	-3	-3	-3	-3	-3	-3	-3	-3	-3	-3	-3	-3	-3	-3	-3
718	332	1	5	1	2	3	3	2	-3	-3	-3	-3	-3	-3	-3	-3	-3	-3	-3	-3	-3	-3	-3	-3	-3	-3	-3	-3	-3	-3	-3	-3	-3	-3
719	473	2	4	1	2	5	2	1	1	7	7	7	5	4	4	5	3	5	2	4	4	2	3	5	5	5	2	2	3	2	2	3	1	3
720	37	2	3	2	1	5	1	2	-3	-3	-3	-3	-3	-3	-3	-3	-3	-3	-3	-3	-3	-3	-3	-3	-3	-3	-3	-3	-3	-3	-3	-3	-3	-3
721	291	1	4	1	3	3	3	1	1	6	6	7	6	6	6	6	6	5	5	6	6	6	6	6	6	6	6	6	6	6	6	6	6	6
722	491	2	4	2	3	3	3	1	1	7	7	7	7	5	6	6	6	6	6	6	5	6	6	6	6	6	6	5	6	6	6	6	6	7
723	182	1	4	2	1	3	1	2	-3	-3	-3	-3	-3	-3	-3	-3	-3	-3	-3	-3	-3	-3	-3	-3	-3	-3	-3	-3	-3	-3	-3	-3	-3	-3
724	255	2	3	2	1	5	1	1	1	7	7	7	7	7	7	7	7	7	7	7	7	7	7	7	7	7	7	7	7	7	7	7	6	7
725	534	1	5	2	2	3	2	1	1	7	7	7	7	7	7	7	7	7	7	7	7	7	7	7	7	7	7	7	7	7	4	4	4	6
726	327	2	4	2	1	7	2	1	1	1	3	7	4	6	6	6	5	3	4	5	5	4	4	4	4	4	4	4	4	4	3	4	4	4
727	86	1	5	1	3	3	3	1	2	-3	-3	-3	-3	-3	-3	-3	-3	-3	-3	-3	-3	-3	-3	-3	-3	-3	-3	-3	-3	-3	-3	-3	-3	-3
728	516	2	4	1	2	5	2	1	1	7	7	7	4	7	6	6	7	6	6	6	6	6	7	7	7	7	7	6	6	7	6	4	4	6
729	59	1	5	1	3	4	4	2	-3	-3	-3	-3	-3	-3	-3	-3	-3	-3	-3	-3	-3	-3	-3	-3	-3	-3	-3	-3	-3	-3	-3	-3	-3	-3
730	280	2	4	2	3	3	1	1	1	7	7	7	7	6	6	6	6	6	6	6	6	6	6	6	6	6	6	6	6	6	6	7	7	7
731	67	1	5	1	3	3	5	1	2	-3	-3	-3	-3	-3	-3	-3	-3	-3	-3	-3	-3	-3	-3	-3	-3	-3	-3	-3	-3	-3	-3	-3	-3	-3
732	189	2	4	1	2	3	2	1	1	6	6	6	6	6	6	7	6	6	6	6	6	6	6	6	6	6	6	6	6	6	6	6	6	6
733	169	2	4	1	1	7	3	1	2	-3	-3	-3	-3	-3	-3	-3	-3	-3	-3	-3	-3	-3	-3	-3	-3	-3	-3	-3	-3	-3	-3	-3	-3	-3
734	141	1	4	2	2	4	2	2	-3	-3	-3	-3	-3	-3	-3	-3	-3	-3	-3	-3	-3	-3	-3	-3	-3	-3	-3	-3	-3	-3	-3	-3	-3	-3
735	443	1	5	1	2	4	2	1	1	6	6	6	5	6	6	6	6	6	7	7	6	5	5	4	4	6	6	5	5	5	5	5	5	7
736	198	2	4	2	1	4	2	1	1	6	6	6	6	6	6	6	6	6	6	6	6	6	6	6	6	6	6	6	6	6	6	6	6	6
737	245	2	4	1	1	4	2	1	1	6	7	7	7	6	7	7	6	6	6	7	7	7	6	6	6	7	7	7	7	7	7	7	7	7
738	134	1	5	2	1	6	2	1	1	7	7	7	7	6	6	6	5	7	7	7	7	5	5	5	5	6	7	7	7	7	5	6	6	7
739	652	2	4	2	1	7	1	1	1	7	7	7	7	6	6	5	5	5	5	5	5	7	5	5	5	5	5	7	6	6	5	5	5	5
740	44	1	4	1	2	4	2	2	-3	-3	-3	-3	-3	-3	-3	-3	-3	-3	-3	-3	-3	-3	-3	-3	-3	-3	-3	-3	-3	-3	-3	-3	-3	-3
741	58	2	5	1	4	7	4	2	-3	-3	-3	-3	-3	-3	-3	-3	-3	-3	-3	-3	-3	-3	-3	-3	-3	-3	-3	-3	-3	-3	-3	-3	-3	-3
742	109	1	4	1	4	3	5	1	2	-3	-3	-3	-3	-3	-3	-3	-3	-3	-3	-3	-3	-3	-3	-3	-3	-3	-3	-3	-3	-3	-3	-3	-3	-3
743	253	2	4	1	2	4	2	1	1	7	7	5	5	7	5	4	4	5	5	5	5	6	6	7	7	6	6	5	5	4	5	5	7	5
744	133	2	4	1	2	3	3	1	2	-3	-3	-3	-3	-3	-3	-3	-3	-3	-3	-3	-3	-3	-3	-3	-3	-3	-3	-3	-3	-3	-3	-3	-3	-3
745	158	2	5	1	2	2	3	1	1	1	1	1	1	1	1	1	1	1	1	1	1	1	1	1	1	1	1	1	1	1	1	1	1	1
746	203	1	4	1	1	3	2	2	-3	-3	-3	-3	-3	-3	-3	-3	-3	-3	-3	-3	-3	-3	-3	-3	-3	-3	-3	-3	-3	-3	-3	-3	-3	-3
747	195	2	4	1	3	7	3	1	1	4	4	4	4	4	4	4	4	4	4	4	4	4	4	4	4	4	4	4	4	4	4	4	4	4
748	118	1	4	1	1	4	2	1	2	-3	-3	-3	-3	-3	-3	-3	-3	-3	-3	-3	-3	-3	-3	-3	-3	-3	-3	-3	-3	-3	-3	-3	-3	-3
749	109	1	4	2	1	7	1	2	-3	-3	-3	-3	-3	-3	-3	-3	-3	-3	-3	-3	-3	-3	-3	-3	-3	-3	-3	-3	-3	-3	-3	-3	-3	-3
750	80	2	3	2	1	7	2	1	2	-3	-3	-3	-3	-3	-3	-3	-3	-3	-3	-3	-3	-3	-3	-3	-3	-3	-3	-3	-3	-3	-3	-3	-3	-3
751	100	2	5	1	1	4	2	1	2	-3	-3	-3	-3	-3	-3	-3	-3	-3	-3	-3	-3	-3	-3	-3	-3	-3	-3	-3	-3	-3	-3	-3	-3	-3
752	171	2	4	1	3	2	3	1	1	7	7	7	7	6	6	5	6	4	6	6	5	6	6	6	6	6	6	6	6	5	5	5	5	6
753	136	1	4	1	2	3	2	1	2	-3	-3	-3	-3	-3	-3	-3	-3	-3	-3	-3	-3	-3	-3	-3	-3	-3	-3	-3	-3	-3	-3	-3	-3	-3
754	511	2	4	1	2	5	1	1	1	6	6	7	6	6	6	6	6	6	6	6	6	6	6	6	6	6	6	6	6	6	6	6	6	6
755	199	2	4	1	2	3	2	1	1	7	7	7	6	5	5	5	5	3	4	4	4	7	6	7	7	7	4	4	4	5	5	5	5	5
756	27	2	2	1	3	3	2	2	-3	-3	-3	-3	-3	-3	-3	-3	-3	-3	-3	-3	-3	-3	-3	-3	-3	-3	-3	-3	-3	-3	-3	-3	-3	-3
757	83	2	4	1	2	4	2	1	2	-3	-3	-3	-3	-3	-3	-3	-3	-3	-3	-3	-3	-3	-3	-3	-3	-3	-3	-3	-3	-3	-3	-3	-3	-3
758	197	1	5	2	1	4	2	2	-3	-3	-3	-3	-3	-3	-3	-3	-3	-3	-3	-3	-3	-3	-3	-3	-3	-3	-3	-3	-3	-3	-3	-3	-3	-3
759	212	2	4	1	3	3	4	1	1	6	7	7	7	7	6	3	6	5	5	6	6	6	6	6	6	6	6	6	6	7	7	6	6	7
760	57	2	4	1	2	3	3	1	2	-3	-3	-3	-3	-3	-3	-3	-3	-3	-3	-3	-3	-3	-3	-3	-3	-3	-3	-3	-3	-3	-3	-3	-3	-3
761	95	2	4	1	3	2	2	1	1	2	2	2	2	1	1	1	1	1	1	1	1	1	1	1	1	1	1	1	1	1	1	1	1	1
762	35	2	3	1	4	2	5	1	2	-3	-3	-3	-3	-3	-3	-3	-3	-3	-3	-3	-3	-3	-3	-3	-3	-3	-3	-3	-3	-3	-3	-3	-3	-3
763	114	1	4	2	1	4	3	2	-3	-3	-3	-3	-3	-3	-3	-3	-3	-3	-3	-3	-3	-3	-3	-3	-3	-3	-3	-3	-3	-3	-3	-3	-3	-3
764	18	2	3	1	3	2	3	2	-3	-3	-3	-3	-3	-3	-3	-3	-3	-3	-3	-3	-3	-3	-3	-3	-3	-3	-3	-3	-3	-3	-3	-3	-3	-3
765	31	2	4	1	1	4	2	2	-3	-3	-3	-3	-3	-3	-3	-3	-3	-3	-3	-3	-3	-3	-3	-3	-3	-3	-3	-3	-3	-3	-3	-3	-3	-3
766	52	1	5	1	3	2	5	2	-3	-3	-3	-3	-3	-3	-3	-3	-3	-3	-3	-3	-3	-3	-3	-3	-3	-3	-3	-3	-3	-3	-3	-3	-3	-3
767	107	1	4	2	1	4	2	2	-3	-3	-3	-3	-3	-3	-3	-3	-3	-3	-3	-3	-3	-3	-3	-3	-3	-3	-3	-3	-3	-3	-3	-3	-3	-3
768	445	1	4	1	2	4	4	2	-3	-3	-3	-3	-3	-3	-3	-3	-3	-3	-3	-3	-3	-3	-3	-3	-3	-3	-3	-3	-3	-3	-3	-3	-3	-3
769	22	2	2	1	4	2	2	2	-3	-3	-3	-3	-3	-3	-3	-3	-3	-3	-3	-3	-3	-3	-3	-3	-3	-3	-3	-3	-3	-3	-3	-3	-3	-3
770	64	1	5	1	1	4	3	2	-3	-3	-3	-3	-3	-3	-3	-3	-3	-3	-3	-3	-3	-3	-3	-3	-3	-3	-3	-3	-3	-3	-3	-3	-3	-3
771	71	1	5	1	3	3	5	2	-3	-3	-3	-3	-3	-3	-3	-3	-3	-3	-3	-3	-3	-3	-3	-3	-3	-3	-3	-3	-3	-3	-3	-3	-3	-3
772	691	2	4	2	2	7	1	1	1	1	1	1	1	4	6	3	6	2	2	4	4	2	2	2	2	2	2	2	2	2	2	2	2	2
773	142	1	5	2	3	2	5	1	1	7	7	7	7	5	5	5	5	5	5	5	5	5	4	5	4	5	5	5	5	5	5	5	5	5
774	64	2	4	1	1	5	1	2	-3	-3	-3	-3	-3	-3	-3	-3	-3	-3	-3	-3	-3	-3	-3	-3	-3	-3	-3	-3	-3	-3	-3	-3	-3	-3
775	89	1	4	2	2	7	3	2	-3	-3	-3	-3	-3	-3	-3	-3	-3	-3	-3	-3	-3	-3	-3	-3	-3	-3	-3	-3	-3	-3	-3	-3	-3	-3
776	158	2	5	2	2	4	2	2	-3	-3	-3	-3	-3	-3	-3	-3	-3	-3	-3	-3	-3	-3	-3	-3	-3	-3	-3	-3	-3	-3	-3	-3	-3	-3
777	240	2	4	2	3	3	2	1	1	7	6	6	6	6	6	6	6	6	6	6	6	6	6	6	6	6	6	6	6	6	6	6	6	6
778	364	1	4	1	2	7	4	1	1	7	7	7	7	6	6	6	7	6	6	7	4	6	6	6	6	6	6	6	6	6	6	6	6	6
779	135	1	5	1	1	4	2	2	-3	-3	-3	-3	-3	-3	-3	-3	-3	-3	-3	-3	-3	-3	-3	-3	-3	-3	-3	-3	-3	-3	-3	-3	-3	-3
780	293	1	4	2	2	3	2	1	1	7	7	7	7	7	7	7	7	7	7	7	7	7	7	7	7	7	7	7	7	7	7	7	7	7
781	45	2	2	1	2	1	1	2	-3	-3	-3	-3	-3	-3	-3	-3	-3	-3	-3	-3	-3	-3	-3	-3	-3	-3	-3	-3	-3	-3	-3	-3	-3	-3
782	146	1	5	1	1	4	2	1	2	-3	-3	-3	-3	-3	-3	-3	-3	-3	-3	-3	-3	-3	-3	-3	-3	-3	-3	-3	-3	-3	-3	-3	-3	-3
783	98	2	3	1	1	4	2	1	2	-3	-3	-3	-3	-3	-3	-3	-3	-3	-3	-3	-3	-3	-3	-3	-3	-3	-3	-3	-3	-3	-3	-3	-3	-3
784	617	1	5	1	1	4	1	1	1	6	6	6	7	6	6	6	6	6	6	6	6	6	6	6	6	7	6	7	6	6	6	7	6	7
785	620	2	4	2	2	3	2	1	1	7	7	7	7	5	5	4	4	4	5	4	5	3	4	5	5	5	4	4	3	3	3	3	4	5
786	155	2	4	1	2	7	2	1	1	7	7	7	7	7	7	7	7	7	7	7	7	7	7	7	7	7	7	7	7	7	7	7	7	7
787	85	2	2	2	4	4	3	1	1	4	5	4	5	3	5	6	6	4	4	3	3	6	3	6	4	5	6	3	6	6	7	2	6	5
788	116	2	4	1	3	2	3	1	1	4	4	6	7	6	6	6	6	5	5	5	5	5	5	5	5	5	5	5	5	5	5	5	5	5
789	149	1	4	1	3	2	2	1	1	6	6	6	6	6	6	6	6	6	6	6	6	6	6	6	6	6	6	6	6	6	6	6	6	6
790	300	2	4	2	1	5	3	1	1	7	7	7	7	5	6	5	7	3	4	5	5	5	5	5	6	6	6	6	6	6	5	5	5	6
791	379	2	4	1	2	7	2	1	1	7	7	7	7	7	6	6	6	7	6	6	6	6	6	5	6	5	6	5	6	5	5	6	3	6
792	73	1	4	1	1	7	3	2	-3	-3	-3	-3	-3	-3	-3	-3	-3	-3	-3	-3	-3	-3	-3	-3	-3	-3	-3	-3	-3	-3	-3	-3	-3	-3
793	289	1	4	2	3	2	3	1	1	7	6	7	6	5	3	4	5	3	4	5	4	3	3	3	2	3	3	5	4	3	2	5	1	5
794	139	1	4	1	1	4	3	2	-3	-3	-3	-3	-3	-3	-3	-3	-3	-3	-3	-3	-3	-3	-3	-3	-3	-3	-3	-3	-3	-3	-3	-3	-3	-3
795	595	1	5	2	1	7	3	1	1	7	7	7	7	7	7	7	7	7	7	7	7	7	7	7	7	7	7	7	7	7	7	7	7	7
796	39	1	4	2	3	2	3	2	-3	-3	-3	-3	-3	-3	-3	-3	-3	-3	-3	-3	-3	-3	-3	-3	-3	-3	-3	-3	-3	-3	-3	-3	-3	-3
797	112	1	4	2	3	3	3	2	-3	-3	-3	-3	-3	-3	-3	-3	-3	-3	-3	-3	-3	-3	-3	-3	-3	-3	-3	-3	-3	-3	-3	-3	-3	-3
798	77	1	5	2	3	2	4	1	2	-3	-3	-3	-3	-3	-3	-3	-3	-3	-3	-3	-3	-3	-3	-3	-3	-3	-3	-3	-3	-3	-3	-3	-3	-3
799	114	2	4	1	2	3	3	1	2	-3	-3	-3	-3	-3	-3	-3	-3	-3	-3	-3	-3	-3	-3	-3	-3	-3	-3	-3	-3	-3	-3	-3	-3	-3
800	70	1	4	1	2	3	3	1	2	-3	-3	-3	-3	-3	-3	-3	-3	-3	-3	-3	-3	-3	-3	-3	-3	-3	-3	-3	-3	-3	-3	-3	-3	-3
801	57	1	4	2	3	3	3	2	-3	-3	-3	-3	-3	-3	-3	-3	-3	-3	-3	-3	-3	-3	-3	-3	-3	-3	-3	-3	-3	-3	-3	-3	-3	-3
802	270	1	4	1	2	3	5	1	1	6	7	7	7	7	6	7	4	4	4	6	5	5	5	5	5	5	5	4	5	4	4	5	5	6
803	131	1	3	2	3	3	3	1	2	-3	-3	-3	-3	-3	-3	-3	-3	-3	-3	-3	-3	-3	-3	-3	-3	-3	-3	-3	-3	-3	-3	-3	-3	-3
804	113	1	5	1	1	4	1	1	2	-3	-3	-3	-3	-3	-3	-3	-3	-3	-3	-3	-3	-3	-3	-3	-3	-3	-3	-3	-3	-3	-3	-3	-3	-3
805	179	1	4	1	3	4	4	1	1	6	6	6	6	4	3	2	3	4	4	4	4	6	6	4	5	6	5	5	5	5	5	5	5	6
806	106	1	5	1	1	4	1	1	1	1	1	1	1	1	1	1	1	1	1	1	1	1	1	1	1	1	1	1	1	1	1	1	1	1
807	53	1	5	1	2	4	1	1	2	-3	-3	-3	-3	-3	-3	-3	-3	-3	-3	-3	-3	-3	-3	-3	-3	-3	-3	-3	-3	-3	-3	-3	-3	-3
808	280	2	4	2	3	3	5	1	1	6	7	7	7	7	7	6	7	7	7	7	7	7	7	7	7	7	7	7	7	7	7	7	6	7
809	208	1	5	2	2	3	3	1	2	-3	-3	-3	-3	-3	-3	-3	-3	-3	-3	-3	-3	-3	-3	-3	-3	-3	-3	-3	-3	-3	-3	-3	-3	-3
810	312	1	4	1	3	3	3	1	1	6	7	7	7	6	5	6	5	5	5	7	6	5	5	5	5	5	5	4	4	4	4	5	3	6
811	60	1	5	1	2	3	4	2	-3	-3	-3	-3	-3	-3	-3	-3	-3	-3	-3	-3	-3	-3	-3	-3	-3	-3	-3	-3	-3	-3	-3	-3	-3	-3
812	39	1	3	2	3	3	2	1	2	-3	-3	-3	-3	-3	-3	-3	-3	-3	-3	-3	-3	-3	-3	-3	-3	-3	-3	-3	-3	-3	-3	-3	-3	-3
813	56	1	5	1	2	3	2	2	-3	-3	-3	-3	-3	-3	-3	-3	-3	-3	-3	-3	-3	-3	-3	-3	-3	-3	-3	-3	-3	-3	-3	-3	-3	-3
814	116	1	4	2	2	7	4	1	2	-3	-3	-3	-3	-3	-3	-3	-3	-3	-3	-3	-3	-3	-3	-3	-3	-3	-3	-3	-3	-3	-3	-3	-3	-3
815	270	1	4	1	2	7	2	1	1	7	7	7	7	7	6	6	6	6	6	6	6	1	7	7	7	1	7	5	6	6	6	6	6	7
816	401	1	4	1	2	4	4	1	1	7	7	7	7	7	7	7	7	7	7	7	7	7	5	5	5	5	6	4	3	5	7	7	5	7
817	404	2	4	1	1	4	2	1	1	7	7	7	7	7	7	7	7	7	7	7	7	7	7	7	7	7	7	7	7	7	7	7	7	7
818	731	2	5	2	1	1	1	1	1	6	6	6	5	7	7	5	6	4	5	5	6	5	4	5	5	5	6	5	7	5	5	5	6	7
819	40	2	1	1	2	1	2	1	2	-3	-3	-3	-3	-3	-3	-3	-3	-3	-3	-3	-3	-3	-3	-3	-3	-3	-3	-3	-3	-3	-3	-3	-3	-3
820	38	2	1	1	2	1	2	1	2	-3	-3	-3	-3	-3	-3	-3	-3	-3	-3	-3	-3	-3	-3	-3	-3	-3	-3	-3	-3	-3	-3	-3	-3	-3
821	147	2	4	1	2	3	2	2	-3	-3	-3	-3	-3	-3	-3	-3	-3	-3	-3	-3	-3	-3	-3	-3	-3	-3	-3	-3	-3	-3	-3	-3	-3	-3
822	27	2	1	2	2	1	2	2	-3	-3	-3	-3	-3	-3	-3	-3	-3	-3	-3	-3	-3	-3	-3	-3	-3	-3	-3	-3	-3	-3	-3	-3	-3	-3
823	59	2	1	1	2	1	2	1	2	-3	-3	-3	-3	-3	-3	-3	-3	-3	-3	-3	-3	-3	-3	-3	-3	-3	-3	-3	-3	-3	-3	-3	-3	-3
824	30	1	4	1	3	2	3	2	-3	-3	-3	-3	-3	-3	-3	-3	-3	-3	-3	-3	-3	-3	-3	-3	-3	-3	-3	-3	-3	-3	-3	-3	-3	-3
825	28	2	2	1	4	3	3	2	-3	-3	-3	-3	-3	-3	-3	-3	-3	-3	-3	-3	-3	-3	-3	-3	-3	-3	-3	-3	-3	-3	-3	-3	-3	-3
826	69	2	1	1	2	1	2	1	2	-3	-3	-3	-3	-3	-3	-3	-3	-3	-3	-3	-3	-3	-3	-3	-3	-3	-3	-3	-3	-3	-3	-3	-3	-3
827	103	2	1	1	2	1	2	1	1	7	7	7	5	7	7	7	5	5	4	5	4	6	6	5	5	6	5	5	5	5	5	6	4	6
828	31	2	1	1	2	1	2	2	-3	-3	-3	-3	-3	-3	-3	-3	-3	-3	-3	-3	-3	-3	-3	-3	-3	-3	-3	-3	-3	-3	-3	-3	-3	-3
829	141	1	2	2	3	3	2	1	1	6	6	7	7	4	5	6	5	5	4	6	5	6	6	6	5	5	6	4	5	5	4	5	6	6
830	45	2	1	2	2	1	2	1	2	-3	-3	-3	-3	-3	-3	-3	-3	-3	-3	-3	-3	-3	-3	-3	-3	-3	-3	-3	-3	-3	-3	-3	-3	-3
831	132	2	1	1	2	1	2	1	1	7	7	7	4	7	7	4	7	5	7	7	6	4	4	4	4	4	4	4	4	6	4	7	4	7
832	107	1	5	2	1	7	1	1	2	-3	-3	-3	-3	-3	-3	-3	-3	-3	-3	-3	-3	-3	-3	-3	-3	-3	-3	-3	-3	-3	-3	-3	-3	-3
833	147	2	2	2	3	1	1	1	1	7	7	5	2	5	5	7	3	6	3	6	5	5	5	6	6	6	5	6	5	5	3	3	5	5
834	618	2	4	2	1	3	2	1	1	7	4	6	5	2	4	5	4	6	3	7	3	6	3	4	5	4	3	6	4	3	6	3	4	5
835	300	1	4	2	1	7	3	1	1	6	7	7	7	6	6	6	5	5	6	6	6	6	5	4	4	1	3	2	3	2	1	2	3	7
836	264	2	4	1	2	3	3	1	2	-3	-3	-3	-3	-3	-3	-3	-3	-3	-3	-3	-3	-3	-3	-3	-3	-3	-3	-3	-3	-3	-3	-3	-3	-3
837	230	1	4	2	1	5	1	1	1	1	1	1	1	1	1	1	1	1	1	1	1	1	1	1	1	1	1	1	1	1	1	1	1	1
838	154	2	4	1	1	4	2	1	2	-3	-3	-3	-3	-3	-3	-3	-3	-3	-3	-3	-3	-3	-3	-3	-3	-3	-3	-3	-3	-3	-3	-3	-3	-3
839	80	1	4	1	2	3	5	1	2	-3	-3	-3	-3	-3	-3	-3	-3	-3	-3	-3	-3	-3	-3	-3	-3	-3	-3	-3	-3	-3	-3	-3	-3	-3
840	587	2	4	2	1	5	2	1	1	4	6	7	5	5	5	4	4	4	6	5	5	3	4	4	3	3	4	4	4	5	3	4	4	5
841	105	2	4	1	1	5	3	1	2	-3	-3	-3	-3	-3	-3	-3	-3	-3	-3	-3	-3	-3	-3	-3	-3	-3	-3	-3	-3	-3	-3	-3	-3	-3
842	269	2	5	1	3	2	3	1	1	7	7	7	7	6	6	6	5	6	6	7	7	6	6	6	6	6	6	6	6	6	6	6	7	7
843	102	2	4	1	2	4	2	2	-3	-3	-3	-3	-3	-3	-3	-3	-3	-3	-3	-3	-3	-3	-3	-3	-3	-3	-3	-3	-3	-3	-3	-3	-3	-3
844	60	1	3	1	1	4	2	1	2	-3	-3	-3	-3	-3	-3	-3	-3	-3	-3	-3	-3	-3	-3	-3	-3	-3	-3	-3	-3	-3	-3	-3	-3	-3
845	132	1	4	2	3	2	3	1	1	1	1	1	1	1	1	1	1	1	1	1	1	2	2	2	2	1	1	1	1	1	1	1	1	1
846	85	1	3	1	3	3	4	1	2	-3	-3	-3	-3	-3	-3	-3	-3	-3	-3	-3	-3	-3	-3	-3	-3	-3	-3	-3	-3	-3	-3	-3	-3	-3
847	145	1	2	1	3	3	4	1	1	4	4	4	4	5	4	4	4	4	4	4	4	4	4	4	4	4	4	4	4	4	4	4	4	4
848	48	2	4	1	2	3	2	2	-3	-3	-3	-3	-3	-3	-3	-3	-3	-3	-3	-3	-3	-3	-3	-3	-3	-3	-3	-3	-3	-3	-3	-3	-3	-3
849	32	1	4	1	3	2	2	2	-3	-3	-3	-3	-3	-3	-3	-3	-3	-3	-3	-3	-3	-3	-3	-3	-3	-3	-3	-3	-3	-3	-3	-3	-3	-3
850	141	1	4	1	3	7	2	1	1	7	7	7	7	5	1	4	4	4	4	6	4	5	5	5	5	5	5	5	4	4	4	4	4	4
851	89	1	5	1	3	6	3	1	2	-3	-3	-3	-3	-3	-3	-3	-3	-3	-3	-3	-3	-3	-3	-3	-3	-3	-3	-3	-3	-3	-3	-3	-3	-3
852	324	1	5	1	3	2	4	1	1	7	7	7	7	6	5	6	3	6	6	6	5	6	5	6	5	5	5	6	6	6	5	4	2	5
853	89	1	4	1	3	3	3	1	1	7	7	7	7	5	6	5	4	5	5	5	5	4	4	4	4	3	5	5	4	5	5	5	5	5
854	100	1	4	2	2	2	2	1	2	-3	-3	-3	-3	-3	-3	-3	-3	-3	-3	-3	-3	-3	-3	-3	-3	-3	-3	-3	-3	-3	-3	-3	-3	-3
855	65	2	4	1	4	2	5	1	2	-3	-3	-3	-3	-3	-3	-3	-3	-3	-3	-3	-3	-3	-3	-3	-3	-3	-3	-3	-3	-3	-3	-3	-3	-3
856	124	2	4	1	3	2	5	1	1	7	7	7	7	7	7	7	7	7	7	7	7	7	7	7	7	7	6	6	6	6	7	5	5	7
857	141	2	4	1	3	3	3	1	1	7	7	7	7	7	7	7	7	7	7	7	7	6	6	6	6	6	6	6	6	6	6	6	6	6
858	445	1	5	2	1	7	2	2	-3	-3	-3	-3	-3	-3	-3	-3	-3	-3	-3	-3	-3	-3	-3	-3	-3	-3	-3	-3	-3	-3	-3	-3	-3	-3
859	80	1	1	1	2	1	2	1	2	-3	-3	-3	-3	-3	-3	-3	-3	-3	-3	-3	-3	-3	-3	-3	-3	-3	-3	-3	-3	-3	-3	-3	-3	-3
860	139	2	2	2	3	7	1	1	1	7	7	7	4	6	7	7	4	5	5	4	5	6	5	5	6	6	7	6	6	5	4	1	1	7
861	160	2	3	1	1	4	2	1	1	7	7	7	7	7	7	7	7	2	7	7	7	6	7	7	7	7	7	7	6	7	7	7	7	7
862	207	1	5	2	1	4	2	1	1	7	7	7	4	5	5	6	3	6	5	6	5	5	4	4	5	5	7	7	4	5	4	3	3	4
863	124	2	5	2	1	6	1	1	2	-3	-3	-3	-3	-3	-3	-3	-3	-3	-3	-3	-3	-3	-3	-3	-3	-3	-3	-3	-3	-3	-3	-3	-3	-3
864	25	1	1	1	2	1	2	2	-3	-3	-3	-3	-3	-3	-3	-3	-3	-3	-3	-3	-3	-3	-3	-3	-3	-3	-3	-3	-3	-3	-3	-3	-3	-3
865	960	2	4	1	2	4	5	1	2	-3	-3	-3	-3	-3	-3	-3	-3	-3	-3	-3	-3	-3	-3	-3	-3	-3	-3	-3	-3	-3	-3	-3	-3	-3
866	67	2	2	1	4	2	2	1	2	-3	-3	-3	-3	-3	-3	-3	-3	-3	-3	-3	-3	-3	-3	-3	-3	-3	-3	-3	-3	-3	-3	-3	-3	-3
867	280	1	4	2	2	4	5	1	1	7	7	7	7	7	7	7	6	7	7	7	7	7	7	7	7	7	7	7	6	6	6	6	6	6
868	105	2	4	1	1	7	2	2	-3	-3	-3	-3	-3	-3	-3	-3	-3	-3	-3	-3	-3	-3	-3	-3	-3	-3	-3	-3	-3	-3	-3	-3	-3	-3
869	39	2	5	1	2	4	2	2	-3	-3	-3	-3	-3	-3	-3	-3	-3	-3	-3	-3	-3	-3	-3	-3	-3	-3	-3	-3	-3	-3	-3	-3	-3	-3
870	55	1	3	1	4	2	4	2	-3	-3	-3	-3	-3	-3	-3	-3	-3	-3	-3	-3	-3	-3	-3	-3	-3	-3	-3	-3	-3	-3	-3	-3	-3	-3
871	281	1	5	1	2	3	3	1	1	7	7	7	7	7	7	7	7	7	7	7	7	7	7	7	7	7	7	7	7	7	7	7	7	7
872	155	2	4	1	1	4	3	1	2	-3	-3	-3	-3	-3	-3	-3	-3	-3	-3	-3	-3	-3	-3	-3	-3	-3	-3	-3	-3	-3	-3	-3	-3	-3
873	160	2	4	1	2	4	4	1	2	-3	-3	-3	-3	-3	-3	-3	-3	-3	-3	-3	-3	-3	-3	-3	-3	-3	-3	-3	-3	-3	-3	-3	-3	-3
874	264	2	3	2	2	5	2	1	1	1	5	6	2	2	5	3	1	1	1	1	1	1	1	1	2	3	1	1	1	1	1	1	1	1
875	209	2	5	1	3	3	3	1	1	7	7	7	7	7	7	1	3	7	5	5	4	3	3	3	3	3	6	7	5	4	3	4	3	7
876	267	2	4	2	3	2	2	1	1	7	7	7	7	7	7	7	7	7	7	7	7	6	6	6	6	6	6	6	6	6	6	6	6	7
877	281	1	4	2	1	4	2	1	2	-3	-3	-3	-3	-3	-3	-3	-3	-3	-3	-3	-3	-3	-3	-3	-3	-3	-3	-3	-3	-3	-3	-3	-3	-3
878	144	1	3	1	4	3	4	1	1	6	7	7	4	6	7	7	6	6	7	7	7	7	7	7	7	7	7	7	7	6	7	7	7	7
879	43	1	4	1	4	3	2	1	2	-3	-3	-3	-3	-3	-3	-3	-3	-3	-3	-3	-3	-3	-3	-3	-3	-3	-3	-3	-3	-3	-3	-3	-3	-3
880	260	1	4	1	3	2	3	1	1	1	1	1	1	1	1	1	1	1	1	1	1	1	1	1	1	1	1	1	1	2	2	2	2	2
881	275	1	5	2	1	4	2	1	1	7	7	7	7	2	2	3	3	3	2	2	2	3	3	3	3	2	3	3	3	3	3	3	4	5
882	547	1	4	1	1	3	3	1	1	4	7	7	3	6	6	4	5	4	4	6	5	4	5	6	5	5	5	6	5	5	6	6	6	6
883	40	2	5	2	1	5	1	2	-3	-3	-3	-3	-3	-3	-3	-3	-3	-3	-3	-3	-3	-3	-3	-3	-3	-3	-3	-3	-3	-3	-3	-3	-3	-3
884	38	2	4	1	2	5	2	2	-3	-3	-3	-3	-3	-3	-3	-3	-3	-3	-3	-3	-3	-3	-3	-3	-3	-3	-3	-3	-3	-3	-3	-3	-3	-3
885	56	2	4	1	2	4	4	1	2	-3	-3	-3	-3	-3	-3	-3	-3	-3	-3	-3	-3	-3	-3	-3	-3	-3	-3	-3	-3	-3	-3	-3	-3	-3
886	81	2	4	2	1	7	2	1	1	7	4	5	5	7	7	5	6	4	6	5	5	5	6	7	6	7	6	6	6	6	6	6	6	6
887	746	2	4	2	1	7	1	1	1	6	7	7	4	5	6	6	5	6	5	5	5	5	6	5	6	6	5	5	5	5	4	4	4	4
888	253	2	5	1	3	3	3	1	1	7	7	7	7	5	5	5	5	1	4	4	3	2	2	3	3	3	3	3	2	2	4	4	1	4
889	266	1	5	1	3	3	3	1	2	-3	-3	-3	-3	-3	-3	-3	-3	-3	-3	-3	-3	-3	-3	-3	-3	-3	-3	-3	-3	-3	-3	-3	-3	-3
890	40	1	5	2	3	3	2	2	-3	-3	-3	-3	-3	-3	-3	-3	-3	-3	-3	-3	-3	-3	-3	-3	-3	-3	-3	-3	-3	-3	-3	-3	-3	-3
891	110	1	5	2	2	7	5	2	-3	-3	-3	-3	-3	-3	-3	-3	-3	-3	-3	-3	-3	-3	-3	-3	-3	-3	-3	-3	-3	-3	-3	-3	-3	-3
892	401	2	4	1	3	3	2	1	1	7	7	7	7	6	6	6	6	6	6	6	6	5	5	5	5	5	6	6	5	5	3	5	3	6
893	185	1	4	1	2	7	4	2	-3	-3	-3	-3	-3	-3	-3	-3	-3	-3	-3	-3	-3	-3	-3	-3	-3	-3	-3	-3	-3	-3	-3	-3	-3	-3
894	241	1	4	1	1	4	3	1	1	6	6	7	7	6	6	6	6	6	6	6	6	6	6	6	6	6	6	6	6	6	6	6	6	6
895	94	2	4	1	2	4	2	1	2	-3	-3	-3	-3	-3	-3	-3	-3	-3	-3	-3	-3	-3	-3	-3	-3	-3	-3	-3	-3	-3	-3	-3	-3	-3
896	75	1	4	1	3	3	5	2	-3	-3	-3	-3	-3	-3	-3	-3	-3	-3	-3	-3	-3	-3	-3	-3	-3	-3	-3	-3	-3	-3	-3	-3	-3	-3
897	352	1	5	1	2	3	2	1	1	6	7	6	5	5	5	5	5	5	4	5	5	1	2	1	2	4	5	5	4	4	2	3	2	4
898	347	2	5	1	1	4	1	1	2	-3	-3	-3	-3	-3	-3	-3	-3	-3	-3	-3	-3	-3	-3	-3	-3	-3	-3	-3	-3	-3	-3	-3	-3	-3
899	157	2	4	1	2	4	4	1	1	7	7	7	7	7	7	7	7	7	7	7	7	7	7	7	7	7	7	7	7	7	7	7	7	7
900	220	1	4	1	3	2	3	1	1	7	7	7	6	6	7	7	6	7	6	6	6	7	7	7	7	7	7	7	7	7	7	7	7	7
901	615	2	4	1	2	7	2	1	1	7	7	7	7	7	7	7	7	7	7	7	7	7	7	7	7	7	7	7	7	7	6	6	7	6
902	36	2	3	1	3	2	3	2	-3	-3	-3	-3	-3	-3	-3	-3	-3	-3	-3	-3	-3	-3	-3	-3	-3	-3	-3	-3	-3	-3	-3	-3	-3	-3
903	93	2	5	2	2	6	3	1	2	-3	-3	-3	-3	-3	-3	-3	-3	-3	-3	-3	-3	-3	-3	-3	-3	-3	-3	-3	-3	-3	-3	-3	-3	-3
904	42	1	2	2	2	1	2	1	2	-3	-3	-3	-3	-3	-3	-3	-3	-3	-3	-3	-3	-3	-3	-3	-3	-3	-3	-3	-3	-3	-3	-3	-3	-3
905	330	1	4	1	2	3	4	1	1	7	7	7	6	6	7	7	7	7	7	7	7	7	7	7	7	7	7	7	7	7	7	7	7	7
906	320	1	5	2	1	4	2	1	2	-3	-3	-3	-3	-3	-3	-3	-3	-3	-3	-3	-3	-3	-3	-3	-3	-3	-3	-3	-3	-3	-3	-3	-3	-3
907	333	1	4	1	1	4	2	1	2	-3	-3	-3	-3	-3	-3	-3	-3	-3	-3	-3	-3	-3	-3	-3	-3	-3	-3	-3	-3	-3	-3	-3	-3	-3
908	114	2	3	1	3	3	3	1	2	-3	-3	-3	-3	-3	-3	-3	-3	-3	-3	-3	-3	-3	-3	-3	-3	-3	-3	-3	-3	-3	-3	-3	-3	-3
909	111	1	4	2	1	3	3	1	2	-3	-3	-3	-3	-3	-3	-3	-3	-3	-3	-3	-3	-3	-3	-3	-3	-3	-3	-3	-3	-3	-3	-3	-3	-3
910	98	1	5	1	3	6	4	2	-3	-3	-3	-3	-3	-3	-3	-3	-3	-3	-3	-3	-3	-3	-3	-3	-3	-3	-3	-3	-3	-3	-3	-3	-3	-3
911	97	1	4	2	1	3	4	2	-3	-3	-3	-3	-3	-3	-3	-3	-3	-3	-3	-3	-3	-3	-3	-3	-3	-3	-3	-3	-3	-3	-3	-3	-3	-3
912	74	1	4	2	1	7	3	1	2	-3	-3	-3	-3	-3	-3	-3	-3	-3	-3	-3	-3	-3	-3	-3	-3	-3	-3	-3	-3	-3	-3	-3	-3	-3
913	96	2	5	1	3	7	3	1	2	-3	-3	-3	-3	-3	-3	-3	-3	-3	-3	-3	-3	-3	-3	-3	-3	-3	-3	-3	-3	-3	-3	-3	-3	-3
914	35	1	5	1	2	4	1	2	-3	-3	-3	-3	-3	-3	-3	-3	-3	-3	-3	-3	-3	-3	-3	-3	-3	-3	-3	-3	-3	-3	-3	-3	-3	-3
915	21	1	5	1	2	4	1	2	-3	-3	-3	-3	-3	-3	-3	-3	-3	-3	-3	-3	-3	-3	-3	-3	-3	-3	-3	-3	-3	-3	-3	-3	-3	-3
916	21	1	5	1	2	4	1	2	-3	-3	-3	-3	-3	-3	-3	-3	-3	-3	-3	-3	-3	-3	-3	-3	-3	-3	-3	-3	-3	-3	-3	-3	-3	-3
917	335	2	4	1	2	4	3	1	1	6	7	6	4	5	7	6	7	5	4	6	5	5	5	5	6	6	5	5	6	5	6	6	5	6
918	151	1	4	1	2	4	3	1	1	6	6	6	6	6	6	6	6	6	6	6	6	6	5	5	5	5	4	5	4	4	5	6	4	5
919	35	1	5	1	3	3	3	2	-3	-3	-3	-3	-3	-3	-3	-3	-3	-3	-3	-3	-3	-3	-3	-3	-3	-3	-3	-3	-3	-3	-3	-3	-3	-3
920	199	2	4	1	2	7	2	1	2	-3	-3	-3	-3	-3	-3	-3	-3	-3	-3	-3	-3	-3	-3	-3	-3	-3	-3	-3	-3	-3	-3	-3	-3	-3
921	87	2	5	1	2	6	2	2	-3	-3	-3	-3	-3	-3	-3	-3	-3	-3	-3	-3	-3	-3	-3	-3	-3	-3	-3	-3	-3	-3	-3	-3	-3	-3
922	231	2	3	2	1	7	2	1	1	6	4	7	4	4	4	4	4	4	4	4	4	4	4	4	4	4	4	4	4	4	4	4	4	4
923	214	1	4	2	1	7	2	2	-3	-3	-3	-3	-3	-3	-3	-3	-3	-3	-3	-3	-3	-3	-3	-3	-3	-3	-3	-3	-3	-3	-3	-3	-3	-3
924	87	1	4	2	2	3	3	1	2	-3	-3	-3	-3	-3	-3	-3	-3	-3	-3	-3	-3	-3	-3	-3	-3	-3	-3	-3	-3	-3	-3	-3	-3	-3
925	484	2	4	1	2	3	2	1	1	7	7	7	5	7	7	6	7	5	5	6	6	7	7	7	7	7	6	7	6	5	6	7	7	7
926	82	2	4	1	1	4	2	2	-3	-3	-3	-3	-3	-3	-3	-3	-3	-3	-3	-3	-3	-3	-3	-3	-3	-3	-3	-3	-3	-3	-3	-3	-3	-3
927	92	1	4	2	1	4	4	2	-3	-3	-3	-3	-3	-3	-3	-3	-3	-3	-3	-3	-3	-3	-3	-3	-3	-3	-3	-3	-3	-3	-3	-3	-3	-3
928	190	2	3	2	1	5	2	2	-3	-3	-3	-3	-3	-3	-3	-3	-3	-3	-3	-3	-3	-3	-3	-3	-3	-3	-3	-3	-3	-3	-3	-3	-3	-3
929	29	1	2	2	2	1	2	2	-3	-3	-3	-3	-3	-3	-3	-3	-3	-3	-3	-3	-3	-3	-3	-3	-3	-3	-3	-3	-3	-3	-3	-3	-3	-3
930	214	2	5	1	3	6	5	1	1	1	1	1	1	1	1	1	1	1	1	1	1	1	1	1	5	4	4	4	1	4	4	4	4	4
931	35	2	1	1	2	1	2	2	-3	-3	-3	-3	-3	-3	-3	-3	-3	-3	-3	-3	-3	-3	-3	-3	-3	-3	-3	-3	-3	-3	-3	-3	-3	-3
932	48	2	1	1	2	1	2	1	2	-3	-3	-3	-3	-3	-3	-3	-3	-3	-3	-3	-3	-3	-3	-3	-3	-3	-3	-3	-3	-3	-3	-3	-3	-3
933	44	2	1	2	2	1	1	1	2	-3	-3	-3	-3	-3	-3	-3	-3	-3	-3	-3	-3	-3	-3	-3	-3	-3	-3	-3	-3	-3	-3	-3	-3	-3
934	41	2	1	1	2	1	2	1	2	-3	-3	-3	-3	-3	-3	-3	-3	-3	-3	-3	-3	-3	-3	-3	-3	-3	-3	-3	-3	-3	-3	-3	-3	-3
935	41	1	1	1	2	1	2	2	-3	-3	-3	-3	-3	-3	-3	-3	-3	-3	-3	-3	-3	-3	-3	-3	-3	-3	-3	-3	-3	-3	-3	-3	-3	-3
936	73	2	1	1	2	1	2	1	2	-3	-3	-3	-3	-3	-3	-3	-3	-3	-3	-3	-3	-3	-3	-3	-3	-3	-3	-3	-3	-3	-3	-3	-3	-3
937	46	1	1	2	2	1	2	1	2	-3	-3	-3	-3	-3	-3	-3	-3	-3	-3	-3	-3	-3	-3	-3	-3	-3	-3	-3	-3	-3	-3	-3	-3	-3
938	121	2	1	1	2	1	2	1	1	7	7	7	5	7	7	7	7	7	7	7	7	7	7	6	6	7	7	7	7	7	7	7	7	7
939	113	2	1	2	2	1	1	2	-3	-3	-3	-3	-3	-3	-3	-3	-3	-3	-3	-3	-3	-3	-3	-3	-3	-3	-3	-3	-3	-3	-3	-3	-3	-3
940	63	2	1	1	2	1	2	1	2	-3	-3	-3	-3	-3	-3	-3	-3	-3	-3	-3	-3	-3	-3	-3	-3	-3	-3	-3	-3	-3	-3	-3	-3	-3
941	13	2	3	2	3	3	3	2	-3	-3	-3	-3	-3	-3	-3	-3	-3	-3	-3	-3	-3	-3	-3	-3	-3	-3	-3	-3	-3	-3	-3	-3	-3	-3
942	19	1	1	1	2	1	1	2	-3	-3	-3	-3	-3	-3	-3	-3	-3	-3	-3	-3	-3	-3	-3	-3	-3	-3	-3	-3	-3	-3	-3	-3	-3	-3
943	126	2	1	2	2	1	2	1	2	-3	-3	-3	-3	-3	-3	-3	-3	-3	-3	-3	-3	-3	-3	-3	-3	-3	-3	-3	-3	-3	-3	-3	-3	-3
944	167	2	1	1	2	1	3	1	2	-3	-3	-3	-3	-3	-3	-3	-3	-3	-3	-3	-3	-3	-3	-3	-3	-3	-3	-3	-3	-3	-3	-3	-3	-3
945	501	1	2	2	3	1	2	1	1	7	7	7	4	7	7	5	6	2	3	6	3	5	5	5	5	4	6	6	7	7	4	7	4	7
946	19	2	1	1	2	1	2	2	-3	-3	-3	-3	-3	-3	-3	-3	-3	-3	-3	-3	-3	-3	-3	-3	-3	-3	-3	-3	-3	-3	-3	-3	-3	-3
947	181	2	1	1	2	1	2	1	2	-3	-3	-3	-3	-3	-3	-3	-3	-3	-3	-3	-3	-3	-3	-3	-3	-3	-3	-3	-3	-3	-3	-3	-3	-3
948	66	2	1	2	2	1	2	1	2	-3	-3	-3	-3	-3	-3	-3	-3	-3	-3	-3	-3	-3	-3	-3	-3	-3	-3	-3	-3	-3	-3	-3	-3	-3
949	47	1	1	1	2	1	2	1	2	-3	-3	-3	-3	-3	-3	-3	-3	-3	-3	-3	-3	-3	-3	-3	-3	-3	-3	-3	-3	-3	-3	-3	-3	-3
950	144	2	1	2	2	1	2	1	2	-3	-3	-3	-3	-3	-3	-3	-3	-3	-3	-3	-3	-3	-3	-3	-3	-3	-3	-3	-3	-3	-3	-3	-3	-3
951	33	2	1	1	2	1	5	1	2	-3	-3	-3	-3	-3	-3	-3	-3	-3	-3	-3	-3	-3	-3	-3	-3	-3	-3	-3	-3	-3	-3	-3	-3	-3
952	389	2	4	2	1	4	2	1	1	1	1	1	1	1	1	1	1	1	7	1	1	1	1	1	1	1	1	1	1	1	1	1	1	1
953	30	2	2	1	3	4	4	2	-3	-3	-3	-3	-3	-3	-3	-3	-3	-3	-3	-3	-3	-3	-3	-3	-3	-3	-3	-3	-3	-3	-3	-3	-3	-3
954	33	1	4	1	3	2	5	2	-3	-3	-3	-3	-3	-3	-3	-3	-3	-3	-3	-3	-3	-3	-3	-3	-3	-3	-3	-3	-3	-3	-3	-3	-3	-3
955	166	1	4	2	1	4	4	1	2	-3	-3	-3	-3	-3	-3	-3	-3	-3	-3	-3	-3	-3	-3	-3	-3	-3	-3	-3	-3	-3	-3	-3	-3	-3
956	55	2	1	1	2	1	2	1	2	-3	-3	-3	-3	-3	-3	-3	-3	-3	-3	-3	-3	-3	-3	-3	-3	-3	-3	-3	-3	-3	-3	-3	-3	-3
957	39	1	4	1	1	4	3	2	-3	-3	-3	-3	-3	-3	-3	-3	-3	-3	-3	-3	-3	-3	-3	-3	-3	-3	-3	-3	-3	-3	-3	-3	-3	-3
958	478	1	4	2	1	7	3	1	1	1	1	1	1	1	1	1	1	1	1	1	1	1	1	1	1	1	1	1	1	1	1	1	1	1
959	115	1	4	2	2	4	3	1	2	-3	-3	-3	-3	-3	-3	-3	-3	-3	-3	-3	-3	-3	-3	-3	-3	-3	-3	-3	-3	-3	-3	-3	-3	-3
960	106	1	4	2	1	3	2	2	-3	-3	-3	-3	-3	-3	-3	-3	-3	-3	-3	-3	-3	-3	-3	-3	-3	-3	-3	-3	-3	-3	-3	-3	-3	-3
961	105	1	5	2	1	4	2	1	2	-3	-3	-3	-3	-3	-3	-3	-3	-3	-3	-3	-3	-3	-3	-3	-3	-3	-3	-3	-3	-3	-3	-3	-3	-3
962	373	1	4	2	1	4	2	1	1	7	7	7	7	7	7	7	7	7	7	7	7	7	7	7	7	7	7	7	7	7	7	7	7	7
963	652	2	4	1	1	4	2	1	1	6	6	6	4	4	4	4	4	3	4	6	4	4	4	4	4	4	4	3	4	3	4	4	4	6
964	821	2	4	1	2	3	2	1	2	-3	-3	-3	-3	-3	-3	-3	-3	-3	-3	-3	-3	-3	-3	-3	-3	-3	-3	-3	-3	-3	-3	-3	-3	-3
965	73	2	3	1	3	4	4	1	2	-3	-3	-3	-3	-3	-3	-3	-3	-3	-3	-3	-3	-3	-3	-3	-3	-3	-3	-3	-3	-3	-3	-3	-3	-3
966	104	1	4	1	1	4	3	1	2	-3	-3	-3	-3	-3	-3	-3	-3	-3	-3	-3	-3	-3	-3	-3	-3	-3	-3	-3	-3	-3	-3	-3	-3	-3
967	141	2	4	1	2	2	2	1	2	-3	-3	-3	-3	-3	-3	-3	-3	-3	-3	-3	-3	-3	-3	-3	-3	-3	-3	-3	-3	-3	-3	-3	-3	-3
968	79	1	4	2	2	4	3	1	2	-3	-3	-3	-3	-3	-3	-3	-3	-3	-3	-3	-3	-3	-3	-3	-3	-3	-3	-3	-3	-3	-3	-3	-3	-3
969	346	2	4	1	2	4	2	1	1	5	6	7	6	6	6	5	6	5	5	6	5	5	5	5	5	5	6	5	5	5	5	5	5	5
970	78	2	4	1	2	4	2	1	2	-3	-3	-3	-3	-3	-3	-3	-3	-3	-3	-3	-3	-3	-3	-3	-3	-3	-3	-3	-3	-3	-3	-3	-3	-3
971	230	1	4	2	1	3	2	2	-3	-3	-3	-3	-3	-3	-3	-3	-3	-3	-3	-3	-3	-3	-3	-3	-3	-3	-3	-3	-3	-3	-3	-3	-3	-3
972	69	2	4	1	2	3	3	1	2	-3	-3	-3	-3	-3	-3	-3	-3	-3	-3	-3	-3	-3	-3	-3	-3	-3	-3	-3	-3	-3	-3	-3	-3	-3
973	216	2	4	2	2	4	1	1	1	4	4	4	4	4	4	4	4	4	4	4	4	4	4	4	4	4	4	4	4	4	4	4	4	4
974	205	2	2	2	3	1	2	1	1	7	7	7	5	5	6	6	6	7	6	6	6	6	6	5	6	6	5	6	6	6	5	6	6	6
975	1224	1	4	2	3	4	2	1	1	7	7	7	7	7	7	7	7	7	6	6	6	7	7	7	7	7	7	7	7	7	7	7	7	7
976	113	1	4	2	2	4	1	1	2	-3	-3	-3	-3	-3	-3	-3	-3	-3	-3	-3	-3	-3	-3	-3	-3	-3	-3	-3	-3	-3	-3	-3	-3	-3
977	355	2	4	1	2	4	2	1	1	7	7	7	7	6	6	3	7	7	6	6	6	6	6	6	6	6	6	6	6	6	6	5	6	6
978	93	2	4	1	3	3	3	1	1	7	7	7	7	7	7	7	7	7	7	7	7	7	7	7	7	6	5	6	7	7	7	7	7	7
979	259	2	4	2	2	5	1	1	1	7	7	7	7	6	6	6	6	6	6	6	6	6	6	6	6	6	6	6	6	6	4	6	6	6
980	99	2	4	1	2	4	3	1	2	-3	-3	-3	-3	-3	-3	-3	-3	-3	-3	-3	-3	-3	-3	-3	-3	-3	-3	-3	-3	-3	-3	-3	-3	-3
981	45	2	1	1	2	1	2	1	2	-3	-3	-3	-3	-3	-3	-3	-3	-3	-3	-3	-3	-3	-3	-3	-3	-3	-3	-3	-3	-3	-3	-3	-3	-3
982	319	1	5	2	1	4	2	1	1	7	7	7	4	4	7	4	5	5	5	7	4	3	3	3	3	4	5	4	4	4	3	4	2	7
983	123	2	2	2	2	3	2	1	1	4	5	6	5	5	6	5	6	3	2	3	4	3	2	3	2	3	3	2	1	5	6	7	6	5
984	204	2	2	2	3	4	2	1	1	7	7	7	5	6	7	6	4	6	4	3	3	6	5	4	4	6	6	5	4	6	3	7	4	7
985	69	2	3	1	3	4	3	1	1	6	6	7	4	7	7	3	7	7	7	7	7	6	5	5	6	6	4	6	4	6	4	6	5	5
986	310	2	3	2	1	5	2	1	1	6	6	6	6	6	6	6	6	6	6	6	6	6	6	6	6	6	6	6	6	6	6	6	6	6
987	30	2	2	1	3	7	3	2	-3	-3	-3	-3	-3	-3	-3	-3	-3	-3	-3	-3	-3	-3	-3	-3	-3	-3	-3	-3	-3	-3	-3	-3	-3	-3
988	62	2	3	1	3	3	3	1	2	-3	-3	-3	-3	-3	-3	-3	-3	-3	-3	-3	-3	-3	-3	-3	-3	-3	-3	-3	-3	-3	-3	-3	-3	-3
989	44	1	2	1	3	3	3	2	-3	-3	-3	-3	-3	-3	-3	-3	-3	-3	-3	-3	-3	-3	-3	-3	-3	-3	-3	-3	-3	-3	-3	-3	-3	-3
990	52	1	1	1	1	1	1	1	1	1	1	1	1	1	1	1	1	1	1	1	1	1	1	1	1	1	1	1	1	1	1	1	1	1
991	57	1	2	1	3	3	2	1	1	3	3	3	3	3	3	3	3	3	3	3	3	3	3	3	3	3	3	3	3	3	3	3	3	3
992	91	1	3	2	3	4	3	1	1	7	7	7	7	5	7	6	6	6	5	6	6	7	6	6	6	6	6	6	6	7	6	6	6	7
993	45	2	5	2	1	7	2	1	2	-3	-3	-3	-3	-3	-3	-3	-3	-3	-3	-3	-3	-3	-3	-3	-3	-3	-3	-3	-3	-3	-3	-3	-3	-3
994	63	1	2	1	3	3	4	2	-3	-3	-3	-3	-3	-3	-3	-3	-3	-3	-3	-3	-3	-3	-3	-3	-3	-3	-3	-3	-3	-3	-3	-3	-3	-3
995	31	1	2	1	3	3	1	2	-3	-3	-3	-3	-3	-3	-3	-3	-3	-3	-3	-3	-3	-3	-3	-3	-3	-3	-3	-3	-3	-3	-3	-3	-3	-3
996	442	2	3	2	2	5	2	1	1	6	4	7	5	5	6	5	6	4	5	6	6	5	6	6	6	5	5	6	4	6	5	7	7	6
997	89	2	4	2	2	4	3	1	1	7	6	5	6	6	5	4	6	5	5	6	5	7	6	6	5	6	5	5	6	4	6	6	7	7
998	103	1	4	2	2	3	3	1	1	7	5	6	5	7	6	5	6	5	6	5	6	4	5	5	6	6	5	6	4	6	5	6	7	6
999	200	2	2	2	3	4	3	1	1	7	6	6	4	7	7	5	4	5	5	6	5	6	6	6	6	7	5	6	6	5	4	6	6	6
1000	65	1	3	1	3	4	4	2	-3	-3	-3	-3	-3	-3	-3	-3	-3	-3	-3	-3	-3	-3	-3	-3	-3	-3	-3	-3	-3	-3	-3	-3	-3	-3
1001	149	2	4	2	4	3	3	1	1	6	7	7	6	6	5	6	6	6	5	7	6	6	5	5	5	6	5	4	5	5	3	4	3	6
1002	192	1	2	2	3	5	2	1	1	6	6	6	4	5	4	6	6	4	4	3	3	5	5	4	4	5	5	4	3	3	3	4	3	4
1003	108	2	4	2	3	4	5	1	1	7	7	7	7	7	7	7	7	7	7	7	7	7	7	7	7	7	7	7	7	7	5	7	4	7
1004	31	1	4	2	2	7	2	2	-3	-3	-3	-3	-3	-3	-3	-3	-3	-3	-3	-3	-3	-3	-3	-3	-3	-3	-3	-3	-3	-3	-3	-3	-3	-3
1005	122	2	3	1	3	3	3	1	1	6	6	7	5	7	6	5	6	5	3	3	3	7	7	6	5	6	5	4	4	6	4	7	3	7
1006	209	1	4	2	2	4	2	1	1	6	6	6	4	5	6	6	5	4	5	6	6	5	6	6	6	5	5	5	6	5	4	6	6	7

## Sheet: Valid Sample
serial number	Time	1.Your gender: 1=Male；2=Female	2.Your age: 1=Under 20 years old； 2=21–30 years old； 3=31–40 years old； 4=41-50 years old; 5=51 years and older	3.Your residence in the past six months: 1=Urban area 2=Countryside	4.Your education background: 1=Junior high school and below； 2=High school/technical school； 3=Undergraduate/junior college； 4=Postgraduate	5. Your Occupation: 1=Student 2=Government agencies/public institutions 3=Enterprise employees 4=Freelancer 5=Stay-at-home parents 6=Retired 7=Others	6. Your monthly disposable income: 1=1 000 yuan RMB and below 2=[1 000 yuan RMB, 4 000 yuan RMB) 3=[4 000 yuan RMB, 7 000 yuan RMB) 4=[7 000 yuan RMB, 10 000 yuan RMB) 5=Above 10 000 yuan RMB	7. Have you watched streaming live marketing of agricultural product? 1=Yes 2= No (exit the investigation)	8.Have you watched a complete live streaming of agricultural products in the past two weeks(The viewing time shall not be less than 20 minutes, and the anchor shall fully introduce a certain product.) The following questions require you to recall the most impressive live streaming you watched in the past two weeks, and complete the answers to the following questions based on this live streaming. …	Rural Sentiment1. I believe that the long-standing and splendid Chinese agricultural culture needs to be passed down. 1 = strongly disagree; 2= disagree; 3 = slightly disagree; 4 = no comment; 5 = slightly agree; 6 = agree; 7 = strongly agree; -3= default	Rural Sentiment2. Bread is the staff of life. I believe that developing agriculture is a strategic need to ensure the food security of the country.	Rural Sentiment3. I think it is important and worthwhile to help farmers earn a good life.	Rural Sentiment4. I have a dream of idyllic life in the countryside.	Interactivity1. This live streaming room shows the packaging and edible method of agricultural products in detail.	Interactivity2. Hosts can communicate with consumers amiably and answer consumers' questions in a timely and patient manner.	Interactivity3. The live streaming room has a variety of interactive activities (such as participating in the screenshot lottery and grabbing red envelopes).	Interactivity4. When watching the live-stream, I can communicate the informations and contents of the agricultural product with other audiences.	Presence1. When watching the live-stream, I was very familiar with live streaming scenes (orchards, farmland, markets, plants, etc）	Presence2. When watching the live-stream, I felt that I was immersed in the world the hosts had created.	Presence3. The hosts’ descriptions of the agricultural products on sale gave a strong visual impression.	Presence4. When watching the live-stream, I felt that the products were right in front of me.	Trust1. I believe that the informations of the agricultural products on sale were reliable.	Trust2. I believe that the products and services provided in the live streaming room were guaranteed.	Trust3. I believe that the products I received matched the description in the live streaming room.	Trust4. I believe that the quality of the products I purchased from this live streaming room was consistent with my expectations.	Trust5. I believe that this live streaming room could fulfill the promises made to the consumers.	Resonance1. When listening to the hosts talk about rural life and agricultural production, I felt like these scenes, these people and things were happening around me.	Resonance2. When listening to the hosts talk about rural life and agricultural production, I felt like I was one of them.	Resonance3. I think the stories behind the agricultural production were interesting, and I was very devoted and touched.	Resonance4. When watching the live-stream, I felt like that I am talking to my old friends about the harvest.	Purchase Intention1. When watching the live-stream, I successfully placed an order as soon as possible.	Purchase Intention2. When watching the live-stream, I added the agricultural production to my shopping cart for comparison and purchase in the future.	Purchase Intention3. I am willing to share the live streaming link to my friends as soon as possible.	Purchase Intention4. When the hosts or farmers mentioned the overstock of agricultural products in the live streaming room, I was willing to place an order to support the farmers.
1	420	2	2	1	3	1	2	1	1	6	7	7	5	7	6	6	7	5	6	6	5	7	6	6	6	6	6	5	7	6	5	7	6	7
2	590	2	1	1	2	1	2	1	1	6	6	6	3	6	5	6	5	6	5	5	5	5	5	5	5	5	6	6	6	5	5	5	3	5
3	64	2	2	1	3	2	3	1	1	7	7	7	7	7	7	7	7	7	7	7	7	7	7	7	7	7	7	7	6	6	6	6	6	6
4	165	1	4	1	4	2	5	1	1	2	6	6	2	2	4	6	5	4	2	6	3	3	3	3	3	3	3	3	3	5	2	5	4	5
5	143	1	4	1	3	3	3	1	1	7	7	7	6	7	7	7	7	7	7	7	7	7	7	7	7	7	7	7	7	7	7	7	7	7
6	288	2	4	1	3	7	2	1	1	7	7	7	7	5	4	2	2	2	3	3	3	5	4	4	4	4	5	5	5	5	7	5	2	5
8	138	2	2	1	4	1	2	1	1	7	7	7	5	7	6	6	6	5	5	5	6	6	6	6	6	6	6	6	6	6	6	6	6	6
12	288	1	2	1	3	3	3	1	1	6	6	7	4	6	6	4	5	5	5	5	6	5	6	5	5	5	6	6	5	5	5	5	4	5
13	192	2	4	1	3	3	2	1	1	7	7	7	5	5	5	5	5	5	5	5	5	5	5	5	5	5	5	5	5	5	5	5	5	5
14	175	2	4	1	4	2	5	1	1	5	7	7	6	6	6	5	6	7	7	7	6	7	7	6	6	6	6	6	5	5	5	6	4	7
17	116	1	4	1	4	2	4	1	1	7	7	7	6	6	6	6	6	7	7	7	7	7	6	6	6	6	6	5	6	6	6	6	7	6
20	168	2	3	1	2	3	3	1	1	7	7	7	7	7	7	7	7	7	7	5	5	7	7	5	5	7	7	7	7	7	7	7	7	7
24	195	2	2	2	3	1	2	1	1	7	7	7	6	6	6	6	4	3	3	5	4	6	6	6	5	6	4	4	4	2	4	5	4	6
25	192	1	4	1	4	4	5	1	1	7	7	7	4	6	6	6	5	6	5	6	5	4	4	4	4	4	5	5	4	4	4	4	3	5
26	117	1	2	1	3	1	1	1	1	6	6	6	4	5	6	5	5	6	5	5	5	6	6	6	6	6	6	6	6	6	6	6	4	5
27	179	2	4	1	4	3	4	1	1	7	6	5	3	5	6	5	5	3	3	2	2	6	6	6	6	6	3	3	2	2	4	3	5	5
32	119	2	2	1	3	1	2	1	1	7	7	7	7	6	4	6	3	3	4	7	5	7	7	4	7	4	7	4	7	7	7	6	3	7
33	45	1	1	1	2	1	2	1	1	5	3	4	4	5	4	3	5	4	4	5	5	5	5	5	5	5	5	5	5	5	5	5	5	5
35	152	2	1	1	2	1	2	1	1	6	7	7	5	5	5	4	7	4	4	4	5	5	5	5	5	5	6	7	7	6	5	5	4	6
36	524	1	5	1	4	2	4	1	1	6	7	7	6	6	5	6	3	5	3	5	3	5	5	5	5	5	5	5	3	3	3	3	3	5
37	145	2	2	1	4	2	4	1	1	7	7	7	5	7	7	2	4	4	4	5	5	7	7	7	7	7	7	7	7	7	5	5	4	6
38	187	2	3	1	4	2	4	1	1	7	7	7	7	7	6	4	4	7	6	5	7	6	6	6	6	6	7	7	7	7	7	7	4	7
40	105	2	2	1	3	1	1	1	1	4	7	7	7	4	3	4	4	4	4	4	4	4	4	4	4	4	4	4	4	4	4	4	4	4
41	252	1	3	1	3	3	2	1	1	7	7	7	7	7	7	7	7	5	4	7	3	3	3	3	4	4	3	3	2	6	1	2	2	3
46	188	2	2	2	3	7	2	1	1	7	7	7	5	7	7	5	6	7	7	6	6	7	7	6	5	5	4	4	3	4	6	1	1	5
47	131	2	5	2	4	3	3	1	1	7	7	7	7	6	6	6	6	6	6	6	6	6	6	6	6	6	6	6	6	6	6	6	6	6
53	92	2	3	1	2	3	3	1	1	7	7	7	7	7	7	7	4	5	7	7	7	7	7	7	7	7	7	7	7	7	7	7	7	7
54	89	1	2	2	4	3	1	1	1	7	7	6	7	7	6	6	6	6	6	7	5	7	7	7	6	7	7	6	5	7	7	6	7	7
61	234	2	1	1	2	1	2	1	1	4	7	7	2	5	6	6	3	2	2	3	2	4	5	4	5	5	4	4	6	5	3	4	5	6
63	181	2	1	2	2	1	2	1	1	6	6	7	5	6	6	5	5	4	6	4	6	6	5	6	6	6	6	6	6	6	6	5	3	5
68	121	2	1	1	2	1	2	1	1	7	7	7	7	6	6	6	6	6	6	6	6	6	6	6	6	6	6	6	6	6	6	6	6	6
72	43	1	1	2	2	1	1	1	1	6	6	6	6	6	6	6	6	6	6	6	6	6	6	6	6	6	6	6	6	6	6	6	6	6
75	98	2	2	1	3	1	2	1	1	7	7	7	7	6	6	5	6	4	4	4	4	5	5	5	5	5	5	5	5	5	5	5	5	6
80	64	1	2	2	3	1	2	1	1	7	7	7	7	6	5	6	7	6	7	6	5	5	6	6	7	7	6	7	5	6	7	7	7	6
84	149	2	2	2	3	1	2	1	1	7	7	7	6	2	6	5	5	4	5	5	3	5	4	5	5	5	5	3	5	4	3	6	3	6
86	128	2	2	1	3	1	2	1	1	5	5	7	7	1	7	7	1	1	1	1	1	6	5	6	4	6	5	1	1	2	6	6	1	6
98	380	2	3	2	3	3	2	1	1	7	7	7	3	5	6	5	5	3	3	4	3	4	3	3	3	4	4	4	4	4	5	4	5	5
100	95	2	2	2	3	1	2	1	1	5	5	5	4	4	4	5	4	4	3	4	3	4	4	4	3	4	4	4	4	4	3	4	2	5
106	192	2	4	1	4	2	4	1	1	7	7	7	7	7	7	5	6	5	5	6	6	6	6	6	6	6	6	6	6	6	6	6	4	6
108	162	2	1	1	2	1	2	1	1	5	4	6	4	5	5	6	1	4	1	3	1	2	2	2	2	2	1	1	2	1	4	2	1	1
110	99	2	2	1	3	1	2	1	1	5	5	6	4	5	5	5	5	4	3	5	4	5	5	5	4	6	5	5	5	5	2	5	2	5
112	97	1	2	1	3	1	2	1	1	6	6	6	3	4	4	2	3	4	6	4	2	3	4	3	3	6	4	4	6	6	3	5	2	7
114	139	2	2	2	3	4	2	1	1	7	7	7	5	7	7	7	4	6	3	4	4	6	5	4	5	6	4	5	4	4	3	7	2	7
115	119	1	2	2	3	1	2	1	1	7	7	7	5	5	5	5	5	4	3	4	5	5	6	4	5	6	4	5	5	3	2	4	2	3
116	283	2	4	1	2	4	2	1	1	4	7	7	6	7	5	5	5	1	1	1	7	6	5	5	5	5	7	7	7	7	7	4	4	7
117	184	2	4	2	2	4	3	1	1	7	7	7	7	7	6	7	7	6	7	7	7	7	7	6	7	7	7	6	7	7	7	7	7	7
121	220	2	2	1	3	3	3	1	1	7	7	7	7	6	7	5	6	6	6	7	7	6	6	7	6	5	5	5	4	5	7	7	6	7
124	191	2	2	1	3	1	2	1	1	6	7	7	5	5	6	6	4	5	6	5	6	5	6	5	5	6	5	6	7	5	3	5	7	6
126	123	1	2	1	3	1	1	1	1	7	7	7	6	7	7	7	7	4	6	6	5	5	5	6	6	6	6	6	6	6	6	6	6	6
127	158	1	2	1	3	1	1	1	1	5	6	6	6	5	6	6	6	3	4	6	5	4	5	5	5	5	4	5	5	5	4	5	6	6
129	172	1	2	1	3	1	2	1	1	7	7	7	4	7	7	7	7	4	7	7	4	7	7	7	7	7	5	5	4	4	7	4	4	7
135	138	2	1	1	2	1	2	1	1	7	6	6	5	6	4	4	4	4	3	3	3	4	3	3	3	3	4	3	3	3	2	2	2	3
136	94	2	1	1	2	1	2	1	1	7	7	7	5	7	7	7	7	7	7	7	7	7	7	7	7	7	6	6	7	6	7	6	6	6
149	80	1	2	1	3	1	2	1	1	7	7	7	7	4	7	7	4	4	4	4	4	5	4	6	5	4	5	3	5	4	5	4	4	5
150	179	2	2	1	3	1	2	1	1	6	6	6	4	6	6	6	4	5	5	5	5	6	6	5	5	6	6	4	5	5	4	5	5	6
153	673	2	4	1	4	2	4	1	1	7	7	7	7	7	7	7	7	7	7	7	6	7	6	6	6	6	7	6	6	6	6	6	6	6
155	202	1	5	1	2	6	2	1	1	3	3	3	3	3	3	3	3	3	3	3	3	3	3	3	3	3	3	3	3	3	3	3	3	3
156	92	2	3	1	4	2	5	1	1	1	1	1	1	2	2	2	2	2	2	2	2	2	3	2	2	2	3	2	3	2	3	3	2	2
157	436	2	3	1	3	4	3	1	1	7	7	7	7	6	6	3	3	6	6	6	6	6	6	6	6	6	6	6	6	6	6	6	3	6
159	340	1	4	1	1	4	3	1	1	6	7	7	6	7	4	7	4	4	4	4	4	4	4	4	4	4	4	4	7	7	7	7	7	7
162	59	1	2	1	3	1	2	1	1	5	5	5	5	5	5	4	4	4	4	4	4	4	4	4	4	2	2	2	2	2	2	3	3	3
163	232	2	1	1	2	1	2	1	1	7	7	7	5	7	7	7	7	7	7	7	7	6	6	5	6	5	7	7	7	5	5	7	7	7
164	134	2	1	1	2	1	1	1	1	7	7	6	7	7	7	7	7	5	4	7	7	6	6	6	6	6	6	6	6	6	6	6	6	6
167	424	2	4	2	1	7	1	1	1	1	7	1	1	7	5	3	4	5	7	6	3	1	1	3	3	1	5	2	5	5	3	2	1	7
175	248	2	1	1	2	1	2	1	1	7	7	7	7	6	6	6	6	6	6	6	5	5	5	5	5	5	6	6	6	5	4	4	5	5
176	148	1	2	2	3	1	1	1	1	7	7	7	7	7	7	7	7	7	7	7	7	7	7	7	7	7	7	7	7	7	4	4	3	7
180	192	2	4	1	3	2	3	1	1	6	7	7	6	6	6	6	6	6	6	6	6	6	6	6	6	6	6	5	6	6	5	6	6	6
185	302	2	3	1	2	7	2	1	1	4	6	6	6	4	4	4	4	6	4	4	6	6	6	6	6	6	6	6	6	4	6	6	6	6
186	111	2	3	1	4	2	3	1	1	7	7	7	7	6	6	6	6	6	6	6	6	6	6	6	6	6	6	6	6	6	6	6	6	6
188	347	1	5	1	3	2	4	1	1	7	7	7	5	7	6	6	6	7	7	6	6	7	6	6	6	6	6	7	6	6	6	6	5	6
193	300	2	4	1	4	2	4	1	1	7	7	7	7	5	7	5	6	4	4	7	5	4	5	5	4	6	5	5	3	3	2	4	3	6
195	907	2	3	1	4	2	3	1	1	7	7	7	7	7	6	7	6	5	6	6	6	6	5	5	5	5	6	6	6	6	4	6	4	5
197	163	2	2	1	3	1	2	1	1	5	6	7	4	5	5	4	4	5	5	5	4	4	4	4	4	5	5	4	4	4	3	4	5	4
198	108	1	4	2	3	3	4	1	1	1	1	1	1	1	1	1	1	1	1	1	1	1	1	1	1	1	1	1	1	1	1	1	1	1
202	74	1	2	1	3	1	2	1	1	7	7	7	4	7	7	7	7	7	7	7	7	7	7	6	6	6	6	5	6	6	6	6	7	7
204	142	2	2	2	3	7	2	1	1	6	7	5	4	5	6	6	5	5	6	5	3	3	4	4	3	3	5	4	6	5	2	6	3	4
207	114	1	4	1	4	2	4	1	1	7	7	7	7	7	7	7	7	7	7	7	7	7	7	7	7	6	5	6	6	6	6	6	7	6
208	201	2	1	2	2	1	2	1	1	6	7	7	5	6	6	5	6	5	5	4	4	5	5	5	5	6	6	6	6	5	6	6	7	6
209	125	2	2	1	3	1	2	1	1	6	7	6	7	6	7	6	5	6	7	6	6	6	6	6	7	7	6	7	7	6	7	6	6	6
211	127	1	4	1	4	2	5	1	1	7	7	7	7	7	7	7	7	7	7	7	7	7	7	7	7	7	7	7	7	7	7	4	6	6
214	179	2	3	2	3	2	3	1	1	7	7	7	5	6	6	5	5	6	5	5	5	5	6	6	6	6	5	5	3	5	6	5	2	6
215	83	1	3	1	3	4	3	1	1	7	7	6	2	6	7	3	7	7	4	5	7	7	6	7	5	7	6	6	6	4	7	6	5	5
216	135	1	3	1	4	3	4	1	1	7	7	7	7	5	5	4	4	6	5	6	6	5	5	5	5	5	6	6	6	5	4	5	4	7
217	196	1	3	1	3	3	5	1	1	7	7	7	5	5	7	5	5	6	4	6	5	3	3	3	3	3	3	3	3	3	3	3	3	3
224	164	2	3	1	3	3	4	1	1	7	7	7	1	7	7	5	4	5	4	5	3	4	5	5	5	5	5	5	5	5	5	5	5	5
225	152	2	2	1	4	1	2	1	1	7	7	7	2	6	7	5	7	4	5	5	4	4	4	6	6	6	4	4	4	4	2	7	4	7
226	328	2	2	1	4	2	5	1	1	1	2	3	4	5	6	7	6	5	4	3	2	1	2	3	4	5	6	7	6	5	4	3	2	1
228	249	2	4	2	3	3	2	1	1	7	7	7	2	7	2	1	2	3	6	3	3	2	3	3	3	3	6	2	2	3	2	4	1	4
236	160	2	2	1	3	3	3	1	1	7	7	7	7	6	7	7	7	7	7	7	7	7	7	7	7	7	4	4	5	4	6	6	5	7
237	95	1	3	1	2	3	4	1	1	7	5	7	4	4	4	5	6	2	5	5	6	4	6	4	6	4	5	6	4	6	5	6	6	5
238	117	1	3	1	3	4	5	1	1	7	7	7	7	6	7	6	6	7	6	7	7	7	7	7	7	7	7	7	7	7	7	7	7	7
241	454	2	4	2	1	4	1	1	1	6	7	7	7	6	5	5	5	5	4	4	3	5	6	4	4	5	5	4	4	4	4	4	4	5
243	302	1	2	1	3	3	5	1	1	7	7	7	7	7	7	7	2	4	4	7	1	1	1	2	2	3	3	1	1	1	1	4	1	4
246	65	2	1	1	4	3	5	1	1	7	7	7	7	7	7	7	7	7	7	7	7	7	7	7	7	7	7	7	7	7	7	7	5	5
256	151	1	2	1	3	7	5	1	1	7	7	7	7	6	5	5	5	6	5	5	5	5	5	5	5	4	4	4	3	3	3	5	1	5
257	67	1	4	2	4	6	5	1	1	4	5	6	6	7	7	7	7	7	7	7	7	7	7	7	7	7	7	7	7	7	7	7	7	7
259	71	2	2	1	3	1	2	1	1	5	5	5	5	5	5	5	5	5	5	5	5	5	5	5	5	5	5	5	5	5	5	5	5	5
260	31	1	2	2	3	4	2	1	1	5	4	4	4	4	4	5	5	5	4	4	4	4	4	5	5	4	4	3	4	4	4	4	5	2
264	290	1	5	2	1	4	2	1	1	6	4	6	6	6	6	6	6	6	6	6	6	6	6	6	6	4	6	6	4	6	6	4	4	4
270	302	2	2	2	3	1	2	1	1	7	7	7	7	6	7	7	7	6	6	7	6	7	7	7	7	7	7	7	7	7	6	7	6	7
272	160	2	4	1	3	2	5	1	1	7	7	7	7	7	7	4	4	7	7	7	7	7	7	7	7	7	7	7	7	7	7	7	7	7
273	135	2	1	1	2	1	1	1	1	6	6	6	2	7	7	7	6	1	1	7	1	4	4	6	6	6	3	4	4	4	4	4	2	4
276	96	1	2	1	4	1	2	1	1	7	7	7	7	7	7	1	1	1	7	7	7	7	7	7	7	7	7	7	7	7	7	7	7	7
281	197	2	4	1	3	2	3	1	1	3	3	3	3	6	4	4	3	6	5	5	4	6	4	4	6	6	6	5	5	6	5	5	1	2
283	152	2	3	1	4	2	4	1	1	6	7	6	4	6	6	6	5	4	4	5	4	6	7	6	6	6	4	4	4	5	5	4	4	7
299	86	2	2	1	4	3	2	1	1	7	7	7	4	6	6	6	6	6	6	6	6	6	6	6	6	6	6	6	6	6	6	6	6	6
300	112	1	2	1	4	1	2	1	1	7	7	7	2	6	6	6	5	7	5	6	6	5	6	4	6	5	6	4	1	2	3	5	1	3
302	129	2	2	1	3	3	2	1	1	7	7	7	5	7	7	7	7	7	7	7	7	7	7	7	6	7	7	7	7	7	7	7	7	7
303	242	1	2	1	3	3	5	1	1	7	7	7	7	7	7	4	4	4	4	7	6	7	7	7	7	7	5	4	7	4	4	4	5	7
310	190	2	5	1	4	2	5	1	1	7	7	7	7	3	3	2	2	2	5	5	5	4	4	4	4	5	5	3	3	4	5	6	3	5
312	435	2	4	1	3	6	4	1	1	7	7	7	7	5	5	7	2	3	7	6	6	6	5	5	5	5	5	5	6	5	4	6	4	5
313	129	2	2	1	3	2	2	1	1	6	6	5	4	5	6	2	2	4	4	3	3	4	4	4	4	5	4	3	4	5	3	2	5	7
318	191	1	3	1	3	4	5	1	1	7	5	6	6	6	6	5	4	4	4	5	4	4	4	5	4	4	4	4	4	4	4	6	5	5
323	87	2	2	1	3	4	5	1	1	6	6	6	7	6	6	6	6	6	6	6	6	6	6	6	6	6	6	6	6	6	6	6	6	6
325	552	1	3	1	3	3	3	1	1	7	7	7	4	5	4	4	5	3	3	3	3	5	5	5	5	5	4	4	2	4	1	3	3	4
331	61	2	2	2	3	1	2	1	1	7	7	7	7	7	7	7	7	7	7	7	7	6	6	6	6	6	6	6	6	6	6	6	6	6
333	130	2	2	2	3	1	2	1	1	5	6	4	4	5	4	5	5	5	5	4	5	5	5	5	5	5	5	5	5	5	5	5	5	5
334	130	2	2	1	3	1	2	1	1	6	6	7	4	4	6	5	3	3	3	6	6	6	6	6	5	6	3	3	3	3	2	5	2	6
337	43	2	5	2	2	2	4	1	1	4	3	5	3	4	3	4	5	5	5	3	3	5	5	5	4	4	5	4	5	4	5	4	4	5
338	307	2	4	2	2	3	3	1	1	3	4	5	4	3	4	5	6	5	4	4	5	4	4	5	4	3	5	4	5	3	4	5	7	7
341	95	1	4	2	1	4	3	1	1	6	7	5	7	5	4	6	5	7	4	5	4	5	5	4	4	5	7	5	7	6	2	3	5	7
342	154	1	2	1	3	3	2	1	1	7	7	7	7	4	1	1	2	1	1	4	1	4	3	3	3	3	4	4	4	4	4	4	4	4
343	2079	1	4	1	2	4	3	1	1	7	7	7	1	6	6	5	5	4	6	6	3	3	3	2	2	3	3	4	4	4	2	3	2	6
344	59	1	2	2	3	2	2	1	1	7	6	6	6	6	5	6	7	7	7	7	6	6	6	7	5	4	6	6	6	6	6	6	6	6
346	146	1	3	1	3	3	5	1	1	7	7	7	6	7	6	6	6	5	6	6	6	6	5	5	5	5	5	5	5	5	1	2	1	7
347	228	1	2	1	3	7	4	1	1	7	7	7	5	6	5	6	3	7	7	6	7	6	5	5	5	5	6	6	5	6	7	7	7	7
348	788	1	4	2	2	7	3	1	1	6	6	7	7	6	6	6	6	6	6	6	6	6	6	6	6	6	6	6	6	6	6	6	6	6
349	521	2	5	2	1	5	1	1	1	1	1	1	1	1	1	1	1	1	1	1	1	1	1	1	1	1	1	1	1	1	1	1	1	1
354	63	1	3	1	3	3	3	1	1	2	3	3	3	3	2	3	2	3	2	3	2	3	2	3	2	3	2	3	2	3	2	3	2	3
360	133	1	2	1	2	3	4	1	1	4	4	7	7	3	3	7	4	3	3	4	4	3	4	4	4	3	3	4	4	3	4	2	2	1
367	160	1	5	2	2	4	3	1	1	4	5	6	5	5	4	6	4	4	6	4	5	4	5	5	5	6	5	6	4	6	5	4	6	7
368	107	1	1	1	2	1	2	1	1	7	7	7	3	5	4	3	4	3	2	2	1	2	2	3	2	3	2	2	2	1	1	1	1	1
369	234	1	2	1	3	1	2	1	1	7	7	7	3	7	7	7	7	7	4	5	4	5	7	7	5	5	3	4	3	4	3	7	3	5
371	253	2	2	2	3	1	2	1	1	7	7	7	4	7	5	4	4	4	4	4	4	5	5	4	4	6	4	4	4	4	3	1	4	5
372	622	1	3	1	2	4	3	1	1	7	6	7	4	6	5	6	5	5	5	5	5	4	5	6	4	6	4	6	6	4	6	4	6	4
377	305	1	4	2	1	4	4	1	1	7	7	7	7	7	7	7	7	7	7	7	7	7	7	7	7	7	7	7	7	7	7	7	7	6
380	201	1	4	2	2	7	2	1	1	7	7	7	7	7	7	5	6	6	7	6	7	6	6	6	6	7	7	6	7	7	6	6	5	7
381	56	1	2	2	2	1	1	1	1	7	7	7	7	7	7	7	7	7	7	6	6	4	6	6	5	5	5	5	5	6	5	4	5	5
382	87	1	4	1	3	3	4	1	1	7	7	7	4	5	6	5	4	5	4	4	4	5	4	5	5	6	5	6	5	6	6	6	2	4
383	326	2	4	1	2	7	2	1	1	7	7	7	7	7	7	6	6	6	6	7	5	5	5	6	6	6	5	5	6	5	6	5	5	7
384	165	2	4	1	2	7	3	1	1	7	7	7	7	7	7	6	5	5	5	6	5	6	6	6	6	6	5	5	5	5	5	5	5	7
385	103	2	4	1	2	7	2	1	1	7	7	7	7	6	6	6	6	5	5	6	5	5	5	6	6	7	5	5	5	5	5	5	5	7
386	103	1	1	1	2	1	2	1	1	4	6	6	6	5	5	5	5	5	5	5	5	5	5	5	5	5	5	5	5	5	6	5	5	5
387	74	1	2	1	1	2	2	1	1	5	7	6	7	6	6	6	7	5	7	6	6	7	6	6	6	6	6	6	6	6	7	7	6	6
391	74	2	2	2	2	4	4	1	1	5	4	6	2	4	4	3	4	4	3	5	5	5	5	5	5	5	5	5	5	5	5	5	3	5
392	100	1	2	2	3	1	1	1	1	7	7	7	7	7	7	7	7	7	7	7	7	5	5	5	5	6	6	6	6	5	5	6	6	7
393	173	2	4	2	1	4	1	1	1	7	7	7	2	4	4	5	5	5	5	5	5	5	5	5	4	4	5	5	5	4	1	2	2	3
394	175	1	4	2	1	4	3	1	1	6	6	7	5	4	5	6	6	7	6	5	5	4	4	4	4	4	6	6	4	4	3	2	3	6
399	460	2	4	2	1	4	1	1	1	6	7	7	4	4	7	7	7	7	7	7	7	7	7	7	7	7	7	7	7	7	7	7	7	7
400	189	2	2	1	3	3	2	1	1	6	6	6	6	6	6	6	6	5	6	5	5	6	6	6	6	6	5	5	5	5	5	5	5	6
403	67	1	1	2	2	1	2	1	1	7	7	7	5	5	5	5	3	3	3	4	4	6	4	4	4	5	3	4	4	5	5	4	3	6
405	71	2	2	1	3	3	1	1	1	6	7	7	7	7	7	5	7	6	5	5	6	6	6	6	4	4	4	4	4	5	5	5	5	5
408	56	2	2	1	2	1	2	1	1	7	7	7	7	5	3	5	4	4	6	5	6	3	6	4	4	6	5	5	5	5	5	5	4	4
411	124	2	2	1	3	7	3	1	1	7	7	7	4	7	4	4	2	4	7	7	6	7	7	5	2	5	5	5	5	6	5	5	6	5
412	43	1	4	2	2	4	3	1	1	4	6	4	5	4	3	4	4	6	3	5	4	6	4	4	5	4	3	5	5	5	5	3	5	7
413	110	1	3	2	3	4	3	1	1	6	7	7	5	6	5	7	6	6	6	4	6	5	4	4	4	4	5	5	4	6	5	6	4	6
415	169	1	4	2	2	3	3	1	1	7	7	7	4	5	5	6	3	4	2	3	3	2	4	4	4	5	4	4	3	3	2	4	3	5
416	119	1	2	2	3	3	3	1	1	6	6	6	5	7	7	7	6	3	3	3	3	4	4	4	4	4	4	4	5	3	3	2	4	5
418	126	2	3	2	2	4	1	1	1	7	7	7	7	7	7	6	7	6	6	6	6	6	6	6	6	6	6	6	6	6	6	6	5	6
420	111	2	1	2	2	1	2	1	1	7	7	7	1	7	7	7	7	7	7	4	4	6	6	5	5	5	5	3	2	2	1	4	5	6
421	63	2	2	1	3	1	2	1	1	6	6	6	4	6	6	5	6	6	6	5	6	5	5	6	6	5	6	6	5	6	5	6	6	5
432	145	1	5	1	1	5	2	1	1	5	6	6	6	6	6	5	6	5	4	5	5	5	6	5	6	5	6	6	5	6	5	5	5	6
443	110	2	3	1	3	2	3	1	1	7	7	7	7	7	7	7	7	7	7	7	7	7	7	6	6	6	6	6	6	6	6	6	6	6
445	230	2	3	1	4	2	2	1	1	7	7	7	4	2	7	7	7	1	3	5	5	5	6	5	5	6	5	5	5	5	5	6	4	4
447	252	2	5	2	1	7	2	1	1	6	6	7	6	6	6	4	7	7	7	5	7	6	7	5	7	7	6	6	4	4	5	7	5	7
448	148	2	3	1	2	4	2	1	1	7	7	7	7	6	6	6	6	6	6	6	6	6	6	6	6	6	6	6	6	6	6	7	6	6
450	119	2	3	2	3	2	2	1	1	7	7	7	7	7	7	5	5	4	4	4	4	6	6	6	6	6	6	6	6	6	6	6	5	5
451	178	2	5	2	1	6	2	1	1	7	7	7	7	7	7	7	7	7	7	7	6	6	5	6	7	7	6	7	7	6	7	7	7	7
452	144	2	4	2	1	7	2	1	1	3	3	3	3	3	3	3	3	3	3	3	3	2	4	3	4	2	4	2	5	4	5	2	3	4
455	205	2	4	2	3	2	3	1	1	6	6	6	6	6	6	6	6	6	6	6	6	6	6	6	6	6	6	6	6	6	4	3	3	6
456	131	2	5	2	3	2	4	1	1	1	1	1	1	1	1	1	1	1	1	1	1	1	1	1	1	1	1	1	1	1	1	1	1	1
458	90	2	3	1	3	7	2	1	1	7	6	5	3	6	6	5	5	6	6	6	6	6	6	5	6	6	6	6	6	6	6	6	6	6
463	159	2	5	2	3	2	4	1	1	1	1	1	1	1	1	1	1	1	1	1	1	1	1	1	1	1	1	1	1	1	1	1	1	1
464	449	2	3	2	1	4	2	1	1	7	7	7	7	7	7	7	7	4	7	7	7	7	7	6	6	7	7	7	7	7	6	7	6	6
466	79	2	2	1	3	3	3	1	1	7	7	7	7	6	5	6	4	6	6	6	6	5	5	5	5	6	6	6	6	4	6	5	6	6
467	178	2	4	2	1	2	3	1	1	6	5	5	5	5	5	5	5	5	5	5	5	5	5	5	5	5	5	5	5	5	5	5	5	5
469	185	2	5	2	3	2	2	1	1	7	7	7	7	6	6	6	6	6	6	6	6	6	6	6	6	6	6	6	6	6	6	6	6	6
471	256	2	3	2	1	7	3	1	1	6	6	6	6	6	5	5	6	6	5	5	5	5	5	5	5	4	6	5	5	4	5	5	4	5
473	88	2	2	2	3	2	2	1	1	7	7	7	4	7	7	7	7	7	7	7	7	7	7	5	7	7	7	7	7	7	4	7	4	7
474	1755	2	5	1	4	2	4	1	1	6	7	7	6	5	5	5	5	5	5	5	5	5	5	5	5	5	5	6	6	5	5	6	5	7
477	140	2	4	2	3	2	3	1	1	1	1	1	1	1	1	4	1	1	1	1	1	1	1	1	1	1	1	1	1	1	1	1	1	1
487	300	1	5	2	3	2	3	1	1	7	7	7	7	7	7	4	4	4	4	4	4	4	4	4	4	4	4	4	4	4	4	4	4	4
489	187	2	5	2	3	2	2	1	1	6	6	6	5	6	6	6	6	6	6	6	6	6	6	6	6	6	5	5	5	5	5	5	3	4
500	621	2	1	2	2	1	2	1	1	7	7	7	4	7	7	7	7	5	5	5	5	7	7	7	7	7	7	7	7	4	4	4	4	4
504	125	2	1	1	2	1	2	1	1	5	5	5	5	4	4	4	4	4	4	4	4	4	4	4	4	4	4	4	4	4	4	4	4	4
505	93	2	1	1	2	1	2	1	1	7	7	7	7	6	6	6	6	6	6	6	6	6	6	6	6	6	6	6	6	6	6	6	6	6
506	82	2	2	1	3	3	3	1	1	7	6	7	7	5	5	5	6	5	4	5	5	5	5	6	6	5	5	6	5	6	6	5	5	6
512	128	1	3	2	1	4	2	1	1	6	6	6	4	6	5	6	5	4	4	5	4	4	4	3	5	5	4	3	3	4	4	5	5	5
513	90	2	1	1	2	1	2	1	1	4	4	4	4	4	4	4	4	4	4	4	4	4	4	4	4	4	4	4	4	4	4	4	4	4
515	86	1	1	1	2	1	2	1	1	7	7	7	7	7	7	7	7	7	7	7	7	4	5	5	5	5	5	5	5	5	5	5	5	5
517	83	2	2	2	3	1	2	1	1	6	6	6	4	6	6	7	7	6	6	6	6	6	6	6	7	6	6	6	6	6	6	6	6	6
518	57	2	5	1	1	1	5	1	1	1	1	1	1	1	1	1	1	1	1	1	1	1	1	1	1	1	1	1	1	1	1	1	1	1
519	149	1	2	2	2	4	3	1	1	6	7	5	3	6	5	5	2	4	5	6	4	6	6	6	7	6	3	3	2	3	2	6	2	4
521	363	1	3	1	1	4	2	1	1	7	6	7	2	2	4	1	1	4	4	5	4	4	5	4	5	5	4	5	4	5	5	6	5	7
522	449	2	4	1	1	4	2	1	1	6	6	7	7	6	7	4	4	4	7	7	6	6	7	7	7	7	6	6	6	6	4	6	4	6
524	604	2	2	2	2	4	2	1	1	7	7	7	3	5	5	4	6	5	4	5	4	3	5	5	5	6	5	4	5	5	5	7	3	7
525	241	2	2	2	3	2	3	1	1	6	7	6	5	4	5	6	5	4	3	4	3	3	3	3	3	3	4	4	5	5	3	5	3	7
528	61	2	4	2	1	4	3	1	1	6	6	3	4	4	2	5	3	5	4	4	5	4	4	6	4	6	4	6	5	5	6	6	4	6
529	231	2	4	2	2	4	3	1	1	6	7	7	6	5	5	7	6	4	5	6	5	5	5	4	4	4	6	5	5	5	4	5	4	6
531	330	2	2	2	3	4	4	1	1	7	7	7	7	7	5	5	6	6	6	6	6	6	6	6	6	6	6	6	6	6	6	6	6	6
532	77	2	2	1	4	2	2	1	1	7	7	7	7	7	7	4	5	5	4	5	4	5	4	6	6	6	6	5	6	5	6	7	5	6
534	440	1	4	2	2	4	5	1	1	5	7	7	4	5	4	6	4	5	4	4	4	4	4	2	3	3	4	4	4	4	4	4	3	5
535	145	1	4	2	2	6	2	1	1	7	7	7	6	4	5	3	3	3	3	4	3	4	4	4	5	5	3	5	4	3	4	3	2	4
536	82	2	2	2	3	2	2	1	1	7	7	7	7	6	7	5	7	7	7	7	7	7	7	7	7	7	7	7	7	7	7	7	7	7
543	108	2	2	1	3	3	2	1	1	7	7	7	5	7	4	4	4	4	4	4	4	4	4	4	4	4	4	4	4	4	4	4	4	4
544	48	2	1	2	2	1	1	1	1	7	7	7	7	7	7	7	7	7	7	7	7	7	7	7	7	7	7	7	4	7	7	5	7	7
546	54	1	4	1	1	2	3	1	1	6	6	6	6	6	6	6	6	6	5	4	4	4	4	4	4	4	4	5	5	5	4	5	5	4
550	272	1	3	1	4	2	5	1	1	7	7	7	7	7	7	7	7	7	7	7	7	7	7	7	7	7	7	7	7	7	2	7	7	7
553	59	2	1	1	2	4	2	1	1	5	5	5	5	5	4	5	5	5	5	5	5	5	2	3	3	5	2	3	5	5	2	4	6	5
558	405	1	4	2	2	4	2	1	1	7	6	6	6	6	6	7	6	6	5	7	6	7	6	6	6	7	6	6	6	7	7	6	6	6
561	224	2	4	1	2	7	2	1	1	7	7	7	7	7	7	7	7	7	5	2	5	5	3	6	3	3	6	4	3	5	5	5	5	4
562	824	2	4	2	1	7	2	1	1	6	7	7	6	6	6	5	5	6	6	6	6	7	7	7	7	6	6	7	6	6	7	6	6	7
563	137	2	2	1	3	3	4	1	1	1	1	1	1	1	1	1	1	2	1	1	1	1	1	1	1	1	1	1	1	1	2	1	1	1
564	302	1	4	2	2	3	3	1	1	5	5	5	4	4	5	6	5	4	3	3	3	4	4	3	3	4	4	4	4	3	3	4	3	6
566	91	1	4	2	2	7	3	1	1	7	7	7	7	7	7	7	7	7	7	7	6	6	6	6	6	7	7	7	6	6	6	6	7	7
567	53	1	4	2	2	7	3	1	1	7	7	7	7	6	6	7	7	6	6	6	7	7	7	7	7	7	6	6	7	6	7	6	7	7
568	162	1	4	2	2	7	2	1	1	7	7	7	7	5	7	4	2	4	4	5	5	6	7	7	6	7	7	6	6	5	3	7	5	7
570	506	1	4	2	2	7	2	1	1	6	6	7	5	4	4	5	4	4	4	4	4	4	4	4	4	4	4	4	4	4	4	4	4	4
574	238	2	3	1	3	3	4	1	1	7	7	7	6	6	6	5	6	4	4	4	4	4	5	5	5	5	4	4	4	4	4	5	3	5
577	493	1	4	2	3	2	2	1	1	7	7	7	7	7	7	6	5	5	6	6	5	6	6	6	6	6	6	5	5	5	5	5	5	5
583	44	2	2	2	2	1	2	1	1	6	6	6	6	6	5	7	5	5	7	6	5	7	5	6	5	7	6	6	5	6	6	7	7	5
586	220	1	4	1	2	4	5	1	1	7	7	7	7	6	7	7	7	7	7	6	6	6	7	6	6	6	6	6	7	7	7	7	7	7
593	149	1	3	1	2	3	2	1	1	6	5	4	4	5	5	5	5	4	5	4	5	5	4	4	4	4	4	4	4	3	4	5	4	5
595	83	1	3	1	3	3	3	1	1	7	7	7	7	7	7	6	6	7	6	7	7	6	7	6	7	7	7	7	7	7	7	7	7	7
596	332	1	3	2	3	3	3	1	1	7	7	7	7	5	5	6	5	6	5	5	6	5	5	5	5	5	4	5	6	4	5	7	7	7
598	166	1	3	1	3	3	2	1	1	7	7	7	6	6	6	6	6	6	7	7	6	7	6	6	6	7	7	7	6	6	6	7	7	6
605	476	1	5	2	2	3	3	1	1	7	7	7	7	7	7	7	7	7	7	7	7	7	5	5	5	6	7	7	7	7	6	4	4	7
608	98	1	1	2	2	1	3	1	1	1	1	1	1	1	1	1	1	1	1	1	1	1	1	1	1	1	1	1	1	1	1	1	1	1
618	148	2	3	1	4	2	4	1	1	1	1	1	1	7	7	4	1	1	1	4	3	4	4	6	6	4	4	4	4	3	6	4	1	1
620	181	1	2	1	3	3	5	1	1	7	7	7	7	5	6	6	6	7	6	6	5	6	6	6	6	6	6	6	6	6	6	6	5	6
625	252	1	5	1	4	2	5	1	1	6	6	6	6	5	6	5	4	5	6	5	4	4	4	5	5	5	5	6	6	4	3	4	2	6
626	93	1	3	1	4	2	4	1	1	7	7	7	7	5	3	3	3	4	4	3	3	5	3	5	4	4	3	4	3	4	4	3	3	5
637	167	1	4	1	3	3	4	1	1	7	7	7	7	6	5	3	3	4	5	6	7	6	7	6	7	7	7	7	7	7	6	6	6	5
640	144	1	3	1	3	3	3	1	1	7	7	7	7	7	7	5	7	7	7	7	7	6	6	6	7	7	7	7	7	7	7	7	6	7
656	245	1	5	1	3	3	4	1	1	7	7	7	7	7	7	7	6	5	5	6	6	6	3	3	3	2	7	7	7	7	2	2	2	2
657	195	1	3	1	3	3	3	1	1	6	6	6	7	5	6	5	5	5	6	6	6	6	6	6	6	6	6	6	6	6	6	6	5	6
666	379	2	4	2	2	7	3	1	1	7	7	7	6	7	7	2	6	4	6	6	6	5	5	4	4	3	5	6	6	6	6	6	5	6
667	163	1	3	1	3	3	3	1	1	7	7	7	7	4	5	7	7	4	4	4	4	3	3	3	7	5	5	4	4	4	3	3	2	3
668	330	1	5	2	4	6	3	1	1	7	7	7	6	5	5	5	4	5	6	4	3	6	6	5	5	5	6	6	7	6	6	7	5	7
671	117	1	3	1	3	3	3	1	1	6	6	6	6	6	5	5	6	6	6	5	5	6	6	6	5	6	6	6	6	5	5	5	5	5
677	287	1	4	2	3	2	4	1	1	7	7	7	7	7	6	5	5	6	4	5	5	5	5	5	5	5	5	5	5	5	5	4	4	7
682	380	2	4	1	2	4	2	1	1	7	7	7	7	5	6	5	6	5	6	5	5	6	6	6	6	6	6	6	6	6	6	6	6	6
685	753	1	5	1	2	4	2	1	1	5	7	7	7	4	4	4	4	4	5	4	4	4	4	4	6	4	4	4	4	4	3	4	3	4
686	200	2	4	1	3	3	2	1	1	7	7	7	4	7	7	7	4	4	4	7	4	5	5	5	5	6	6	4	7	5	4	7	5	7
690	259	2	4	1	2	5	4	1	1	7	7	7	7	5	6	6	6	7	7	7	7	7	7	7	7	7	7	7	7	7	7	7	7	7
692	271	1	4	1	3	3	2	1	1	7	7	7	7	7	4	7	6	4	4	5	6	4	4	2	3	4	5	4	5	6	5	4	3	7
693	564	1	3	1	1	7	2	1	1	7	7	7	7	4	4	4	7	4	4	7	7	7	4	4	4	4	4	4	4	4	4	4	4	4
695	317	1	5	1	2	3	3	1	1	7	7	7	5	5	6	4	7	4	4	5	4	4	4	4	4	4	4	4	4	4	4	5	5	6
698	85	1	4	1	3	4	5	1	1	6	6	6	6	6	6	6	6	6	6	6	6	6	6	6	6	6	6	6	6	6	6	6	6	6
700	473	2	4	1	3	2	4	1	1	7	7	7	7	7	7	6	6	6	6	7	6	6	6	6	6	6	6	6	6	6	6	6	6	7
708	67	1	4	1	3	2	3	1	1	7	7	7	7	7	7	7	7	2	4	4	4	4	4	4	4	4	4	4	5	4	4	4	3	4
714	209	2	4	1	3	3	2	1	1	6	7	7	7	6	6	7	7	5	6	6	6	6	6	6	6	6	6	6	6	6	6	6	6	7
716	286	2	4	1	2	2	2	1	1	7	7	7	7	4	4	4	4	7	7	7	7	7	6	6	6	6	7	6	4	7	4	4	4	7
719	473	2	4	1	2	5	2	1	1	7	7	7	5	4	4	5	3	5	2	4	4	2	3	5	5	5	2	2	3	2	2	3	1	3
721	291	1	4	1	3	3	3	1	1	6	6	7	6	6	6	6	6	5	5	6	6	6	6	6	6	6	6	6	6	6	6	6	6	6
722	491	2	4	2	3	3	3	1	1	7	7	7	7	5	6	6	6	6	6	6	5	6	6	6	6	6	6	5	6	6	6	6	6	7
724	255	2	3	2	1	5	1	1	1	7	7	7	7	7	7	7	7	7	7	7	7	7	7	7	7	7	7	7	7	7	7	7	6	7
725	534	1	5	2	2	3	2	1	1	7	7	7	7	7	7	7	7	7	7	7	7	7	7	7	7	7	7	7	7	7	4	4	4	6
726	327	2	4	2	1	7	2	1	1	1	3	7	4	6	6	6	5	3	4	5	5	4	4	4	4	4	4	4	4	4	3	4	4	4
728	516	2	4	1	2	5	2	1	1	7	7	7	4	7	6	6	7	6	6	6	6	6	7	7	7	7	7	6	6	7	6	4	4	6
730	280	2	4	2	3	3	1	1	1	7	7	7	7	6	6	6	6	6	6	6	6	6	6	6	6	6	6	6	6	6	6	7	7	7
732	189	2	4	1	2	3	2	1	1	6	6	6	6	6	6	7	6	6	6	6	6	6	6	6	6	6	6	6	6	6	6	6	6	6
735	443	1	5	1	2	4	2	1	1	6	6	6	5	6	6	6	6	6	7	7	6	5	5	4	4	6	6	5	5	5	5	5	5	7
736	198	2	4	2	1	4	2	1	1	6	6	6	6	6	6	6	6	6	6	6	6	6	6	6	6	6	6	6	6	6	6	6	6	6
737	245	2	4	1	1	4	2	1	1	6	7	7	7	6	7	7	6	6	6	7	7	7	6	6	6	7	7	7	7	7	7	7	7	7
738	134	1	5	2	1	6	2	1	1	7	7	7	7	6	6	6	5	7	7	7	7	5	5	5	5	6	7	7	7	7	5	6	6	7
739	652	2	4	2	1	7	1	1	1	7	7	7	7	6	6	5	5	5	5	5	5	7	5	5	5	5	5	7	6	6	5	5	5	5
743	253	2	4	1	2	4	2	1	1	7	7	5	5	7	5	4	4	5	5	5	5	6	6	7	7	6	6	5	5	4	5	5	7	5
745	158	2	5	1	2	2	3	1	1	1	1	1	1	1	1	1	1	1	1	1	1	1	1	1	1	1	1	1	1	1	1	1	1	1
747	195	2	4	1	3	7	3	1	1	4	4	4	4	4	4	4	4	4	4	4	4	4	4	4	4	4	4	4	4	4	4	4	4	4
752	171	2	4	1	3	2	3	1	1	7	7	7	7	6	6	5	6	4	6	6	5	6	6	6	6	6	6	6	6	5	5	5	5	6
754	511	2	4	1	2	5	1	1	1	6	6	7	6	6	6	6	6	6	6	6	6	6	6	6	6	6	6	6	6	6	6	6	6	6
755	199	2	4	1	2	3	2	1	1	7	7	7	6	5	5	5	5	3	4	4	4	7	6	7	7	7	4	4	4	5	5	5	5	5
759	212	2	4	1	3	3	4	1	1	6	7	7	7	7	6	3	6	5	5	6	6	6	6	6	6	6	6	6	6	7	7	6	6	7
761	95	2	4	1	3	2	2	1	1	2	2	2	2	1	1	1	1	1	1	1	1	1	1	1	1	1	1	1	1	1	1	1	1	1
772	691	2	4	2	2	7	1	1	1	1	1	1	1	4	6	3	6	2	2	4	4	2	2	2	2	2	2	2	2	2	2	2	2	2
773	142	1	5	2	3	2	5	1	1	7	7	7	7	5	5	5	5	5	5	5	5	5	4	5	4	5	5	5	5	5	5	5	5	5
777	240	2	4	2	3	3	2	1	1	7	6	6	6	6	6	6	6	6	6	6	6	6	6	6	6	6	6	6	6	6	6	6	6	6
778	364	1	4	1	2	7	4	1	1	7	7	7	7	6	6	6	7	6	6	7	4	6	6	6	6	6	6	6	6	6	6	6	6	6
784	617	1	5	1	1	4	1	1	1	6	6	6	7	6	6	6	6	6	6	6	6	6	6	6	6	7	6	7	6	6	6	7	6	7
785	620	2	4	2	2	3	2	1	1	7	7	7	7	5	5	4	4	4	5	4	5	3	4	5	5	5	4	4	3	3	3	3	4	5
787	85	2	2	2	4	4	3	1	1	4	5	4	5	3	5	6	6	4	4	3	3	6	3	6	4	5	6	3	6	6	7	2	6	5
788	116	2	4	1	3	2	3	1	1	4	4	6	7	6	6	6	6	5	5	5	5	5	5	5	5	5	5	5	5	5	5	5	5	5
789	149	1	4	1	3	2	2	1	1	6	6	6	6	6	6	6	6	6	6	6	6	6	6	6	6	6	6	6	6	6	6	6	6	6
790	300	2	4	2	1	5	3	1	1	7	7	7	7	5	6	5	7	3	4	5	5	5	5	5	6	6	6	6	6	6	5	5	5	6
791	379	2	4	1	2	7	2	1	1	7	7	7	7	7	6	6	6	7	6	6	6	6	6	5	6	5	6	5	6	5	5	6	3	6
793	289	1	4	2	3	2	3	1	1	7	6	7	6	5	3	4	5	3	4	5	4	3	3	3	2	3	3	5	4	3	2	5	1	5
802	270	1	4	1	2	3	5	1	1	6	7	7	7	7	6	7	4	4	4	6	5	5	5	5	5	5	5	4	5	4	4	5	5	6
805	179	1	4	1	3	4	4	1	1	6	6	6	6	4	3	2	3	4	4	4	4	6	6	4	5	6	5	5	5	5	5	5	5	6
806	106	1	5	1	1	4	1	1	1	1	1	1	1	1	1	1	1	1	1	1	1	1	1	1	1	1	1	1	1	1	1	1	1	1
808	280	2	4	2	3	3	5	1	1	6	7	7	7	7	7	6	7	7	7	7	7	7	7	7	7	7	7	7	7	7	7	7	6	7
810	312	1	4	1	3	3	3	1	1	6	7	7	7	6	5	6	5	5	5	7	6	5	5	5	5	5	5	4	4	4	4	5	3	6
815	270	1	4	1	2	7	2	1	1	7	7	7	7	7	6	6	6	6	6	6	6	1	7	7	7	1	7	5	6	6	6	6	6	7
816	401	1	4	1	2	4	4	1	1	7	7	7	7	7	7	7	7	7	7	7	7	7	5	5	5	5	6	4	3	5	7	7	5	7
818	731	2	5	2	1	1	1	1	1	6	6	6	5	7	7	5	6	4	5	5	6	5	4	5	5	5	6	5	7	5	5	5	6	7
827	103	2	1	1	2	1	2	1	1	7	7	7	5	7	7	7	5	5	4	5	4	6	6	5	5	6	5	5	5	5	5	6	4	6
829	141	1	2	2	3	3	2	1	1	6	6	7	7	4	5	6	5	5	4	6	5	6	6	6	5	5	6	4	5	5	4	5	6	6
831	132	2	1	1	2	1	2	1	1	7	7	7	4	7	7	4	7	5	7	7	6	4	4	4	4	4	4	4	4	6	4	7	4	7
833	147	2	2	2	3	1	1	1	1	7	7	5	2	5	5	7	3	6	3	6	5	5	5	6	6	6	5	6	5	5	3	3	5	5
834	618	2	4	2	1	3	2	1	1	7	4	6	5	2	4	5	4	6	3	7	3	6	3	4	5	4	3	6	4	3	6	3	4	5
835	300	1	4	2	1	7	3	1	1	6	7	7	7	6	6	6	5	5	6	6	6	6	5	4	4	1	3	2	3	2	1	2	3	7
837	230	1	4	2	1	5	1	1	1	1	1	1	1	1	1	1	1	1	1	1	1	1	1	1	1	1	1	1	1	1	1	1	1	1
840	587	2	4	2	1	5	2	1	1	4	6	7	5	5	5	4	4	4	6	5	5	3	4	4	3	3	4	4	4	5	3	4	4	5
842	269	2	5	1	3	2	3	1	1	7	7	7	7	6	6	6	5	6	6	7	7	6	6	6	6	6	6	6	6	6	6	6	7	7
845	132	1	4	2	3	2	3	1	1	1	1	1	1	1	1	1	1	1	1	1	1	2	2	2	2	1	1	1	1	1	1	1	1	1
847	145	1	2	1	3	3	4	1	1	4	4	4	4	5	4	4	4	4	4	4	4	4	4	4	4	4	4	4	4	4	4	4	4	4
850	141	1	4	1	3	7	2	1	1	7	7	7	7	5	1	4	4	4	4	6	4	5	5	5	5	5	5	5	4	4	4	4	4	4
852	324	1	5	1	3	2	4	1	1	7	7	7	7	6	5	6	3	6	6	6	5	6	5	6	5	5	5	6	6	6	5	4	2	5
853	89	1	4	1	3	3	3	1	1	7	7	7	7	5	6	5	4	5	5	5	5	4	4	4	4	3	5	5	4	5	5	5	5	5
856	124	2	4	1	3	2	5	1	1	7	7	7	7	7	7	7	7	7	7	7	7	7	7	7	7	7	6	6	6	6	7	5	5	7
857	141	2	4	1	3	3	3	1	1	7	7	7	7	7	7	7	7	7	7	7	7	6	6	6	6	6	6	6	6	6	6	6	6	6
860	139	2	2	2	3	7	1	1	1	7	7	7	4	6	7	7	4	5	5	4	5	6	5	5	6	6	7	6	6	5	4	1	1	7
861	160	2	3	1	1	4	2	1	1	7	7	7	7	7	7	7	7	2	7	7	7	6	7	7	7	7	7	7	6	7	7	7	7	7
862	207	1	5	2	1	4	2	1	1	7	7	7	4	5	5	6	3	6	5	6	5	5	4	4	5	5	7	7	4	5	4	3	3	4
867	280	1	4	2	2	4	5	1	1	7	7	7	7	7	7	7	6	7	7	7	7	7	7	7	7	7	7	7	6	6	6	6	6	6
874	264	2	3	2	2	5	2	1	1	1	5	6	2	2	5	3	1	1	1	1	1	1	1	1	2	3	1	1	1	1	1	1	1	1
875	209	2	5	1	3	3	3	1	1	7	7	7	7	7	7	1	3	7	5	5	4	3	3	3	3	3	6	7	5	4	3	4	3	7
876	267	2	4	2	3	2	2	1	1	7	7	7	7	7	7	7	7	7	7	7	7	6	6	6	6	6	6	6	6	6	6	6	6	7
878	144	1	3	1	4	3	4	1	1	6	7	7	4	6	7	7	6	6	7	7	7	7	7	7	7	7	7	7	7	6	7	7	7	7
880	260	1	4	1	3	2	3	1	1	1	1	1	1	1	1	1	1	1	1	1	1	1	1	1	1	1	1	1	1	2	2	2	2	2
881	275	1	5	2	1	4	2	1	1	7	7	7	7	2	2	3	3	3	2	2	2	3	3	3	3	2	3	3	3	3	3	3	4	5
882	547	1	4	1	1	3	3	1	1	4	7	7	3	6	6	4	5	4	4	6	5	4	5	6	5	5	5	6	5	5	6	6	6	6
886	81	2	4	2	1	7	2	1	1	7	4	5	5	7	7	5	6	4	6	5	5	5	6	7	6	7	6	6	6	6	6	6	6	6
887	746	2	4	2	1	7	1	1	1	6	7	7	4	5	6	6	5	6	5	5	5	5	6	5	6	6	5	5	5	5	4	4	4	4
888	253	2	5	1	3	3	3	1	1	7	7	7	7	5	5	5	5	1	4	4	3	2	2	3	3	3	3	3	2	2	4	4	1	4
892	401	2	4	1	3	3	2	1	1	7	7	7	7	6	6	6	6	6	6	6	6	5	5	5	5	5	6	6	5	5	3	5	3	6
894	241	1	4	1	1	4	3	1	1	6	6	7	7	6	6	6	6	6	6	6	6	6	6	6	6	6	6	6	6	6	6	6	6	6
897	352	1	5	1	2	3	2	1	1	6	7	6	5	5	5	5	5	5	4	5	5	1	2	1	2	4	5	5	4	4	2	3	2	4
900	220	1	4	1	3	2	3	1	1	7	7	7	6	6	7	7	6	7	6	6	6	7	7	7	7	7	7	7	7	7	7	7	7	7
901	615	2	4	1	2	7	2	1	1	7	7	7	7	7	7	7	7	7	7	7	7	7	7	7	7	7	7	7	7	7	6	6	7	6
905	330	1	4	1	2	3	4	1	1	7	7	7	6	6	7	7	7	7	7	7	7	7	7	7	7	7	7	7	7	7	7	7	7	7
917	335	2	4	1	2	4	3	1	1	6	7	6	4	5	7	6	7	5	4	6	5	5	5	5	6	6	5	5	6	5	6	6	5	6
918	151	1	4	1	2	4	3	1	1	6	6	6	6	6	6	6	6	6	6	6	6	6	5	5	5	5	4	5	4	4	5	6	4	5
922	231	2	3	2	1	7	2	1	1	6	4	7	4	4	4	4	4	4	4	4	4	4	4	4	4	4	4	4	4	4	4	4	4	4
925	484	2	4	1	2	3	2	1	1	7	7	7	5	7	7	6	7	5	5	6	6	7	7	7	7	7	6	7	6	5	6	7	7	7
930	214	2	5	1	3	6	5	1	1	1	1	1	1	1	1	1	1	1	1	1	1	1	1	1	5	4	4	4	1	4	4	4	4	4
938	121	2	1	1	2	1	2	1	1	7	7	7	5	7	7	7	7	7	7	7	7	7	7	6	6	7	7	7	7	7	7	7	7	7
945	501	1	2	2	3	1	2	1	1	7	7	7	4	7	7	5	6	2	3	6	3	5	5	5	5	4	6	6	7	7	4	7	4	7
952	389	2	4	2	1	4	2	1	1	1	1	1	1	1	1	1	1	1	7	1	1	1	1	1	1	1	1	1	1	1	1	1	1	1
958	478	1	4	2	1	7	3	1	1	1	1	1	1	1	1	1	1	1	1	1	1	1	1	1	1	1	1	1	1	1	1	1	1	1
963	652	2	4	1	1	4	2	1	1	6	6	6	4	4	4	4	4	3	4	6	4	4	4	4	4	4	4	3	4	3	4	4	4	6
969	346	2	4	1	2	4	2	1	1	5	6	7	6	6	6	5	6	5	5	6	5	5	5	5	5	5	6	5	5	5	5	5	5	5
973	216	2	4	2	2	4	1	1	1	4	4	4	4	4	4	4	4	4	4	4	4	4	4	4	4	4	4	4	4	4	4	4	4	4
974	205	2	2	2	3	1	2	1	1	7	7	7	5	5	6	6	6	7	6	6	6	6	6	5	6	6	5	6	6	6	5	6	6	6
975	1224	1	4	2	3	4	2	1	1	7	7	7	7	7	7	7	7	7	6	6	6	7	7	7	7	7	7	7	7	7	7	7	7	7
977	355	2	4	1	2	4	2	1	1	7	7	7	7	6	6	3	7	7	6	6	6	6	6	6	6	6	6	6	6	6	6	5	6	6
978	93	2	4	1	3	3	3	1	1	7	7	7	7	7	7	7	7	7	7	7	7	7	7	7	7	6	5	6	7	7	7	7	7	7
979	259	2	4	2	2	5	1	1	1	7	7	7	7	6	6	6	6	6	6	6	6	6	6	6	6	6	6	6	6	6	4	6	6	6
982	319	1	5	2	1	4	2	1	1	7	7	7	4	4	7	4	5	5	5	7	4	3	3	3	3	4	5	4	4	4	3	4	2	7
983	123	2	2	2	2	3	2	1	1	4	5	6	5	5	6	5	6	3	2	3	4	3	2	3	2	3	3	2	1	5	6	7	6	5
984	204	2	2	2	3	4	2	1	1	7	7	7	5	6	7	6	4	6	4	3	3	6	5	4	4	6	6	5	4	6	3	7	4	7
985	69	2	3	1	3	4	3	1	1	6	6	7	4	7	7	3	7	7	7	7	7	6	5	5	6	6	4	6	4	6	4	6	5	5
986	310	2	3	2	1	5	2	1	1	6	6	6	6	6	6	6	6	6	6	6	6	6	6	6	6	6	6	6	6	6	6	6	6	6
990	52	1	1	1	1	1	1	1	1	1	1	1	1	1	1	1	1	1	1	1	1	1	1	1	1	1	1	1	1	1	1	1	1	1
991	57	1	2	1	3	3	2	1	1	3	3	3	3	3	3	3	3	3	3	3	3	3	3	3	3	3	3	3	3	3	3	3	3	3
992	91	1	3	2	3	4	3	1	1	7	7	7	7	5	7	6	6	6	5	6	6	7	6	6	6	6	6	6	6	7	6	6	6	7
996	442	2	3	2	2	5	2	1	1	6	4	7	5	5	6	5	6	4	5	6	6	5	6	6	6	5	5	6	4	6	5	7	7	6
997	89	2	4	2	2	4	3	1	1	7	6	5	6	6	5	4	6	5	5	6	5	7	6	6	5	6	5	5	6	4	6	6	7	7
998	103	1	4	2	2	3	3	1	1	7	5	6	5	7	6	5	6	5	6	5	6	4	5	5	6	6	5	6	4	6	5	6	7	6
999	200	2	2	2	3	4	3	1	1	7	6	6	4	7	7	5	4	5	5	6	5	6	6	6	6	7	5	6	6	5	4	6	6	6
1001	149	2	4	2	4	3	3	1	1	6	7	7	6	6	5	6	6	6	5	7	6	6	5	5	5	6	5	4	5	5	3	4	3	6
1002	192	1	2	2	3	5	2	1	1	6	6	6	4	5	4	6	6	4	4	3	3	5	5	4	4	5	5	4	3	3	3	4	3	4
1003	108	2	4	2	3	4	5	1	1	7	7	7	7	7	7	7	7	7	7	7	7	7	7	7	7	7	7	7	7	7	5	7	4	7
1005	122	2	3	1	3	3	3	1	1	6	6	7	5	7	6	5	6	5	3	3	3	7	7	6	5	6	5	4	4	6	4	7	3	7
1006	209	1	4	2	2	4	2	1	1	6	6	6	4	5	6	6	5	4	5	6	6	5	6	6	6	5	5	5	6	5	4	6	6	7
